# Supplementary material for: A semi‐dominant NLR allele regulates growth and disease resistance in wheat
Source: Plant Biotechnol J. 2025 Jul 17;23(11):4694–708. doi: 10.1111/pbi.70244 (PMC12576435; doi:10.1111/pbi.70244)
Supplement: Supplementary file 2 — Table S1 Primer sequences used in the study. Table S2 Annotated genes within the candidate region based on IWGSC Annotation v1.1. Table S3 Annotated genes within the candidate region based on SY Mattis Annotation PGSBV2.1. Table S4 Differentially expressed genes of Bulk‐Necrotic group relative to Bulk‐Green group. Table S5 Conduct Gene Ontology (GO) enrichment analysis on differentially expressed genes in the Bulk‐Necrotic group compared to Bulk‐Green group. Table S6 Phenylalanine catabolic process was up‐regulated in Bulk‐Necrotic group. Table S7 Downstream pathway genes associated with PAL are up‐regulated in the necl mutant. Table S8 Distribution of TaCNL in 413 common wheat accessions. Table S9 Genetic diversity of TaCNL. [file PBI-23-4694-s001.xlsx]

## Sheet: Table 1
Supplementary Table 1. Primer sequences used in the study.
Primer	Forward primer sequence (5'-3')	Reverse primer sequence (5'-3')	Marker type	Function
S-56	GAACATCTAAGTTTAGGTGCAG	TCCTCTCCTCTTTCTTCTTCT	SSR	For primary mapping
S-28	GCGCCATGTTTTCCAAGTGTT	TGATGTGCGGTTCATACAGGTG	SSR	For primary mapping
S-2	CATGGCGATCATGAACAAAGG	ACATGGCATGGACACTGCGTA	SSR	For primary mapping
S-3	ATGGCGATCGAGAACAAAAGG	GGCCAAAAGCTTCCAAAAACC	SSR	For primary mapping
S-27	CCCACAACGTCCCAATTTCTT	GGGCATTTCCATATCGATTTCA	SSR	For primary mapping
S-49	GGGCAGAGTATCTTCTTCTTC	CATTCTTGATCTGAGCTTGTC	SSR	For fine mapping
S-229	GCTTTAACACATACGCTTGTC	GATCAGACATCAGTCCCATTA	SSR	For fine mapping
S-233	ATAGAACCATTTGGGAGCTT	CAAGTACAAATTACCGCAAC	SSR	For fine mapping
S-10	AGGAAACCCTTGTCAGATATTTCA	CCATGTCATGCATTACAAAACTGT	InDel	For fine mapping
S-25	TCAGCATGATTGCGTACAATA	ACATGTAAACAAGGTTATGC	CAPS, digestion with SsspI enzyme	For fine mapping
S-293	TGTAGCACCCACAACGTC	CTCTACTGCAGTTGAATTGACA	SSR	For fine mapping
GENE014	CGCATGCAATCCCGAACA	CTTGGTTGTGTGGGCGAC		Detection primer for TraesCS2B02G058300
GENE025-1	AACCGCCCGTTCAATGTC	TTCCAGCGTACGAGTCTCC		Detection primer for TraesCS2B02G058400
GENE025-2	GTTCACCGAGCATCCAGAT	CACCATTGCACATTCACCCT
GENE030-1	TCGACCAACCCAATCTGCT	GTGCATCGTTGGGTTCCT		Detection primer for TraesCS2B02G058500
GENE030-2	ACCGTCTTACCAACCAGAGA	TCCACTTGACACATGATCATCT
GENE007	CAGCCGCGATTCGTAACT	TGGTTCAATTCCCGCACT		Detection primer for TraesCS2B02G058600
GENE021	AAGAACAGGCAGCAACGC	TCATGGAAGGGCGTGGTT		Detection primer for TraesCS2B02G058700
GENE029	CGCATTACCAGCCGAAACAA	TTCACTCTTCTTGCCATGCT		Detection primer for TraesCS2B02G058800
GENE006	CCAAATGAAATGACATCC	GTTCTTGGAAATGCCTTC		Detection primer for TraesCS2B02G058900
GENE015	CAGGTTGGATATTTTTTATGTATGC	GCCGGATAGCAAGAGGGAA
GENE026	TGACATGGAAAACGCGGATC	TCATTGCATTCCTCGGTCGA		Detection primer for TraesCS2B02G059100
GENE022	TGGACTATAAGCGGCGTGT	GGAGATAAGAGGGACCAGCA		Detection primer for TraesCS2B02G059200
GENE004	ACTCTCAATGCGTGCCTAGA	GCATAGCGGTTGGTCTGT		Detection primer for TraesCS2B02G059300
GENE017	TTGAAGATGCAACAGCGAGC	TGACGCTTGCATTTCTGTTG		Detection primer for TraesCS2B02G059400
TaCNL	ACCTGAGAGGTCCGATGGAT	TCACCGACGATAGTGATTGC		Detection primer for TraesSYM2B03G00846280
S-48	TAGGCCCACACGAGATTGAG	CGCTCCCGTCCAAATGTAAG		Selection marker for TraesSYM2B03G00846280
S-326	GTCGTGACCCGTGAGATTTT	CGAGCCGATGATGTTGAAGT		Selection marker for TraesSYM2B03G00846280
S-44	GTTTACCATTAGCCCTTGTGG	GTATTTGTAGCTTAGATTCAGAAGCT	CAPS, digestion with HindIII enzyme	Diagnostic marker for the SNP mutantion in TraesSYM2B03G00846280
TaActin	GACCCAGACAACTCGCAAC	GGAATCCATGAGACCACCTAC		Used as the endogenous control of qRT-PCR
TaPR1	CTGGAGCACGAAGCTGCAG	CGAGTGCTGGAGCTTGCAGT		Expression analysis of pathogen-related marker gene
TaPR5	ACAGCTACGCCAAGGACGAC	CGCGTCCTAATCTAAGGGCAG
qPCR-TaCNL	ACGGAGATGCCCTTCACGAG	TGTATGTGTATTTTCTTGGTGTT		For TaCNL expression analysis
GFP-TaCNL	TGAACTATACAAAGGCGCGCCAATGGCGGAGGCTGCTCTTCT	CTCTAGAACTAGTTAATTAATCATGCCACTTCGGATCGTATAG		For subcellular localization assay
qTaPAL-6A-F2/R2	ACCCTCCTCCAGGGTTACTCG	AGACCTCAGCAAGGACGGAC		TaPAL-6Aexpression analysis
qTaPAL-F2/R2	GTGTTCTGCGAGGTGATGAA	TGATCTCACGCTCAATCGAC		Detection the expression analysis of TaPAL in BSMC-induced TaPAL gene silencing experiment
VIGS-qTaPAL	TCCGTTTCTAAGGAAGTTTAATATTGGCAAGCTGATGTTCG	TTTTTAACCACCACCACCTCACCGCTGTCTTCATGTTC		For BSMC-induced TaPAL gene silencing vector construction
TaCNL-HA	AGAACACGGGGGACTCTAGAATGGCGGAGGCTGCTCTTCT	TCAGGAACATCGTATGGGTAGGTACCTGCCACTTCGGATCGTATAG		For generating construct p35S::TaCNL-HA fusion expression vector
BAX-HA	AGAACACGGGGGACTCTAGAATGGACGGGTCCGGGGAGCA	TCAGGAACATCGTATGGGTAGGTACCGCCCATCTTCTTCCAGATGG		For generating construct p35S::BAX-HA fusion expression vector
OE-TaCNL-F/R	AGGTCGACTCTAGAGGATCCATGGCGGAGGCTGCTCTTCT	GATCGGGGAAATTCGAGCTCTCATGCCACTTCGGATCGTA		For generating construct proUbi::TaCNL fusion expression vector
CNL-Select-F/R	TTTAGCCCTGCCTTCATACGCT	CCATACCCCACAAGGCAATG		For screening positive transgenic plants of TaCNL
TaCNL-MYC-F1/R1	AGAACACGGGGGACTCTAGAATGGCGGAGGCTGCTCTTCT	CCACATGCTTCAGGTTCG		For generating construct p35S::TaCNL-MYC fusion expression vector
TaCNLArg-MYC-F2/R2	CGAACCTGAAGCATGTGGTGAGA	CTCGCCCTTGCTCACCATGGTACCTGCCACTTCGGATCGTATAG		For generating construct p35S::TaCNLArg-MYC fusion expression vector, used with TaCNL-MYC-F1/R1
TaCNLAla-MYC-F2/R2	CGAACCTGAAGCATGTGGTGGCA	CTCGCCCTTGCTCACCATGGTACCTGCCACTTCGGATCGTATAG		For generating construct p35S::TaCNLAla-MYC fusion expression vector, used with TaCNL-MYC-F1/R1
TaCNLThr-MYC-F2/R2	CGAACCTGAAGCATGTGGTGACA	CTCGCCCTTGCTCACCATGGTACCTGCCACTTCGGATCGTATAG		For generating construct p35S::TaCNLThr-MYC fusion expression vector, used with TaCNL-MYC-F1/R1
TaCNLPhe-MYC-F2/R2	ACCTGAAGCATGTGGTGTTTATTCTG	CTCGCCCTTGCTCACCATGGTACCTGCCACTTCGGATCGTATAG		For generating construct p35S::TaCNLPhe-MYC fusion expression vector, used with TaCNL-MYC-F1/R1
TaCNLAsp-MYC-F2/R2	ACCTGAAGCATGTGGTGGACATTC	CTCGCCCTTGCTCACCATGGTACCTGCCACTTCGGATCGTATAG		For generating construct p35S::TaCNLAsp-MYC fusion expression vector, used with TaCNL-MYC-F1/R1
TaCNLHis-MYC-F2/R2	ACCTGAAGCATGTGGTGCATATTC	CTCGCCCTTGCTCACCATGGTACCTGCCACTTCGGATCGTATAG		For generating construct p35S::TaCNLHis-MYC fusion expression vector, used with TaCNL-MYC-F1/R1
nLUC-TaPAL-6AAS	GAGCTCGGTACCCGGGGATCCATGGACAGCTACGGCGTCACCA	GCGTACGAGATCTGGTCGACGAAGTTGCCACCGTGGATGG		For luciferase complementation imaging assay
cLUC-TaCNL	GGGGCGGTACCCGGGGATCCATGGCGGAGGCTGCTCTTCT	CGAAAGCTCTGCAGGTCGACTCATCATGCCACTTCGGATCGTA
BD-TaCNL	TGGCCATGGAGGCCGAATTCATGGCGGAGGCTGCTCTTCT	CGCTGCAGGTCGACGGATTCATCATGCCACTTCGGATCGTA		For yeast two-hybrid assay
AD-TaPAL-6A	CCATGGAGGCCAGTGAATTCATGGAGTGCGAGACCGGCCT	AGCTCGAGCTCGATGGATTCAACCTCCCGCTTCACAGTCT
AD-TaPAL-6AAS	CCATGGAGGCCAGTGAATTCGACAGCTACGGCGTCACCA	AGCTCGAGCTCGATGGATTCAGAAGTTGCCACCGTGGATGG
MYC-TaCNL	ACTTGAATTCGGTACCCATGGCGGAGGCTGCTCTTCT	TAGGCTACGTAGGATCCATCATGCCACTTCGGATCGTA		For co-immunoprecipitation assay
TaPAL-6AAS-Flag	GGAGAGAACACGGGGGACTATGGACAGCTACGGCGTCACCA	TGTACAGGCGCGCCTCGAGATGAAGTTGCCACCGTGGATGG

## Sheet: Table 2
Supplementary Table 2. Annotated genes within the candidate region based on IWGSC Annotation v1.1.
gene ID	Genes anotation	Positon on IWGSC RefSeq v1.0 (bp)
		start	end
TraesCS2B02G058300	Nuclear transport factor 2 (NTF2)-like protein	28416197	28417076
TraesCS2B02G058400	Serine carboxypeptidase family protein	28419469	28423824
TraesCS2B02G058500	Sugar transporter	28424688	28428687
TraesCS2B02G058600	NBS-LRR disease resistance protein	28451437	28452747
TraesCS2B02G058700	Glycosyltransferase	28461211	28461630
TraesCS2B02G058800	Sugar transporter	28472081	28481431
TraesCS2B02G058900	NBS-LRR disease resistance protein	28619418	28622282
TraesCS2B02G059000	Xyloglucan endotransglucosylase/hydrolase	28720116	28721610
TraesCS2B02G059100	Phosphate transporter	28725167	28729269
TraesCS2B02G059200	Flowering-promoting factor 1-like protein 1	28768802	28769140
TraesCS2B02G059300	F-box family protein	28840650	28842195
TraesCS2B02G059400	Receptor-like protein kinase	28882969	28885490

## Sheet: Table 3
Supplementary Table 3. Annotated genes within the candidate region based on SY Mattis Annotation PGSBV2.1.
Gene ID	Positon on SY Mattis v1.0 (bp)		Remarks	Genes expressed in leaf (TPM)
	start	end		Bulk-Green	Bulk-Necrotic
TraesSYM2B03G00846090	24929124	24919285		8.88046	6.69287
TraesSYM2B03G00846100	24936986	24940372		0	0
TraesSYM2B03G00846110	24960675	24959416		14.5738	11.9272
TraesSYM2B03G00846120	24962386	24967015		0.131457	0.069085
TraesSYM2B03G00846130	24972580	24967259		9.93841	10.3867
TraesSYM2B03G00846150	24989717	24993553		1.10546	2.94232
TraesSYM2B03G00846160	25021678	25019870		0.047007	0
TraesSYM2B03G00846230	25125954	25158331		8.71485	8.86795
TraesSYM2B03G00846250	25196215	25199460	Located within the first inserted segment	0.034428	0.038956
TraesSYM2B03G00846280 (TaCNL)	25284501	25290802	Located within the first inserted segment	24.2239	38.4505
TraesSYM2B03G00846360	25548905	25547297	Located within the first inserted segment	0	0
TraesSYM2B03G00846370	25556213	25555892	Located within the first inserted segment	0	0
TraesSYM2B03G00846390	25679281	25682965	Located within the first inserted segment	0.034981	0.047408
TraesSYM2B03G00846400	25683956	25684825	Located within the first inserted segment	0	0
TraesSYM2B03G00846420	25756015	25762390		0	0
TraesSYM2B03G00846440	25766991	25763105	Located within the second inserted segment	0.007889	0.369301
TraesSYM2B03G00846460	25787242	25786002	Located within the second inserted segment	0	0
TraesSYM2B03G00846470	25787950	25811966	Located within the second inserted segment	0.099645	0.281381
TraesSYM2B03G00846490	25833769	25838326	Located within the second inserted segment	0.278515	0.23948
TraesSYM2B03G00846500	25840727	25842356	Located within the second inserted segment	0	0
TraesSYM2B03G00846510	25893125	25891212	Located within the second inserted segment	0	0
TraesSYM2B03G00846540	26079151	26080974	Located within the second inserted segment	0	0
TraesSYM2B03G00846560	26140126	26145761	Located within the second inserted segment	0	0.285453
TraesSYM2B03G00846660	26375335	26373439		0	0
TraesSYM2B03G00846680	26414186	26414610		0	0
TraesSYM2B03G00846710	26444185	26442999		0	0
TraesSYM2B03G00846730	26463035	26461845		0	0
TraesSYM2B03G00846750	26478995	26477387		0	0

## Sheet: Table 4
Supplementary Table 4. Differentially expressed genes of Bulk-Necrotic group relative to Bulk-Green group.
GeneID	Bulk-Green (TPM)	Bulk-Necrotic (TPM)	Trend of change
TraesSYM2B03G00979440	3.37548	1.1393	downregulated
TraesSYM6B03G03530080	83.5392	21.994	downregulated
TraesSYM7A03G03969390	12.1383	4.00683	downregulated
TraesSYM3A03G01354260	7.77059	0.34007	downregulated
TraesSYM2A03G00588780	2.39342	0	downregulated
TraesSYM5D03G02991670	9.13577	2.9319	downregulated
TraesSYM2D03G01197860	622.816	134.603	downregulated
TraesSYM2A03G00780570	3.3647	1.41631	downregulated
TraesSYM6B03G03524440	2.33557	0	downregulated
TraesSYM2B03G01088330	1.52131	0.246813	downregulated
TraesSYM7B03G04081010	1.56632	0.40441	downregulated
TraesSYM2B03G00854890	434.2	2.39765	downregulated
TraesSYM2D03G01162920	17.7169	6.66463	downregulated
TraesSYM6B03G03493100	0.889971	0.063291	downregulated
TraesSYM1D03G00420600	3.91559	0.644959	downregulated
TraesSYM3B03G01735990	52.1308	21.9782	downregulated
TraesSYM1D03G00547500	57.4331	0.050487	downregulated
TraesSYM6D03G03709990	25.1653	6.00888	downregulated
TraesSYM4A03G02065280	24.5516	1.28889	downregulated
TraesSYM6D03G03743730	7.35284	0.336064	downregulated
TraesSYM2B03G01094480	53.7534	20.5001	downregulated
TraesSYM2A03G00776920	59.3605	0.480421	downregulated
TraesSYM6D03G03719420	2.68346	1.08318	downregulated
TraesSYM5B03G02915170	28.7009	1.10316	downregulated
TraesSYM6D03G03694650	10.1381	2.39407	downregulated
TraesSYM7B03G04180070	2.67815	0	downregulated
TraesSYM4D03G02559380	24.1418	7.87534	downregulated
TraesSYM2A03G00756450	1.03396	0.461118	downregulated
TraesSYM5A03G02618960	12.3958	5.25789	downregulated
TraesSYM3D03G01859380	0.546994	0.161341	downregulated
TraesSYM2B03G01028960	30.7563	8.99773	downregulated
TraesSYM7A03G03958450	2.74034	0.424243	downregulated
TraesSYM7A03G03912820	1.13263	0.205995	downregulated
TraesSYM5B03G02823410	4.83329	0	downregulated
TraesSYM6A03G03180340	1.361	0.393159	downregulated
TraesSYM3A03G01534310	2.15166	0.804473	downregulated
TraesSYM4B03G02416300	658.331	273.65	downregulated
TraesSYM6A03G03192800	1.65758	0.299438	downregulated
TraesSYM7A03G03935760	1.88902	0.560965	downregulated
TraesSYM3D03G01964850	0.721871	0.074235	downregulated
TraesSYM7D03G04395630	5.11328	0.087575	downregulated
TraesSYM2A03G00784140	127.382	45.3151	downregulated
TraesSYM2D03G01211170	8.52265	0.193421	downregulated
TraesSYM2D03G01287400	1.62358	0.691075	downregulated
TraesSYM2B03G00832730	35.1627	15.4067	downregulated
TraesSYM6D03G03710070	1.259	0.332434	downregulated
TraesSYM2D03G01305650	21.247	9.55654	downregulated
TraesSYM6A03G03288100	0.902739	0.027178	downregulated
TraesSYM3A03G01498120	11.4697	2.5846	downregulated
TraesSYM7B03G04026490	0.853394	0.268145	downregulated
TraesSYM3B03G01694030	46.4717	19.2009	downregulated
TraesSYM2A03G00804470	2.09744	0.343025	downregulated
TraesSYM3B03G01694300	3.96783	1.65308	downregulated
TraesSYM5D03G03078240	544.37	81.9424	downregulated
TraesSYM6B03G03372280	22.0162	1.19192	downregulated
TraesSYM4D03G02535980	41.6033	9.19819	downregulated
TraesSYM2D03G01310150	31052.7	9291.32	downregulated
TraesSYM5A03G02629150	3.68405	0.147795	downregulated
TraesSYM6A03G03295270	0.755098	0.042065	downregulated
TraesSYM6B03G03395670	10.1738	2.48093	downregulated
TraesSYM3B03G01589030	14.0998	1.86146	downregulated
TraesSYM5D03G03120770	5.59577	1.74588	downregulated
TraesSYM1D03G00439870	4.56203	1.49667	downregulated
TraesSYM1D03G00473820	0.527853	0.170274	downregulated
TraesSYM6A03G03356730	125.922	4.05727	downregulated
TraesSYM2A03G00588840	2.59171	0	downregulated
TraesSYM1B03G00247140	3.12609	0	downregulated
TraesSYM2B03G01050710	12.0725	4.02366	downregulated
TraesSYM5A03G02701780	13.7604	0.122826	downregulated
TraesSYM2B03G00846060	8.13775	0.605675	downregulated
TraesSYM2A03G00782910	0.734761	0.040662	downregulated
TraesSYM2B03G00870170	36.3579	9.7584	downregulated
TraesSYM3D03G01860910	3.47926	1.18704	downregulated
TraesSYM1D03G00528270	3.55271	1.29242	downregulated
TraesSYM7A03G03832440	4.6253	0.045594	downregulated
TraesSYM4A03G02069750	3.69	0.51736	downregulated
TraesSYM3D03G01856440	6.86054	0.649245	downregulated
TraesSYM2A03G00799390	13.7208	1.12701	downregulated
TraesSYM3D03G01888100	377.99	44.8689	downregulated
TraesSYM5D03G03106370	1.04861	0.050876	downregulated
TraesSYM3A03G01530460	1.82542	0.08217	downregulated
TraesSYM3A03G01342610	0.889512	0.148638	downregulated
TraesSYM7D03G04353790	1.45321	0.508731	downregulated
TraesSYM3B03G01712300	0.776805	0.166295	downregulated
TraesSYM7B03G04031460	148.188	0.243779	downregulated
TraesSYM6A03G03353990	50.5221	16.9412	downregulated
TraesSYM2A03G00592120	4.90614	0.014287	downregulated
TraesSYM7A03G03820850	3.86454	0.081028	downregulated
TraesSYM3A03G01444620	13.5286	5.86336	downregulated
TraesSYM2A03G00723930	223.826	81.065	downregulated
TraesSYM7D03G04522460	30.8006	9.30027	downregulated
TraesSYM3B03G01639810	0.608727	0.198871	downregulated
TraesSYM5A03G02687720	2.99682	0	downregulated
TraesSYM7D03G04514060	0.518291	0.183498	downregulated
TraesSYM3A03G01405620	350.945	71.2178	downregulated
TraesSYM5D03G03008560	61.2805	27.7162	downregulated
TraesSYM6B03G03512180	5.81988	1.98172	downregulated
TraesSYM3A03G01498760	8.83141	2.01148	downregulated
TraesSYM7B03G04245880	18.5638	3.28873	downregulated
TraesSYM1D03G00490440	3.43854	0.584483	downregulated
TraesSYM4A03G02131400	0.765966	0	downregulated
TraesSYM5B03G02842870	2.29743	0.414175	downregulated
TraesSYM6A03G03323110	2.69627	0	downregulated
TraesSYM3D03G01871120	4.93715	1.22806	downregulated
TraesSYM5D03G03174520	10.0435	2.59125	downregulated
TraesSYM3D03G01929620	22.8187	1.41202	downregulated
TraesSYM2A03G00796330	557.926	188.257	downregulated
TraesSYM3D03G01992620	112.138	6.9052	downregulated
TraesSYM3D03G01841180	22.7357	3.40056	downregulated
TraesSYM1D03G00543130	1.56677	0.441023	downregulated
TraesSYM1A03G00131690	2.49803	0.57542	downregulated
TraesSYM7A03G03907670	2.2328	0.130877	downregulated
TraesSYM1D03G00559350	853.357	334.643	downregulated
TraesSYM3B03G01797350	0.884709	0	downregulated
TraesSYM3B03G01790280	4.0675	1.80106	downregulated
TraesSYM6D03G03643230	133.213	37.5776	downregulated
TraesSYM7A03G03807100	10.5178	1.95395	downregulated
TraesSYM6B03G03411150	63.4803	0.179024	downregulated
TraesSYM1A03G00090340	1.65171	0.613443	downregulated
TraesSYM5A03G02684380	63.3989	21.9398	downregulated
TraesSYM6D03G03609430	1.31464	0.598944	downregulated
TraesSYM7A03G03965400	1.84017	0.404353	downregulated
TraesSYM7A03G03897800	96.868	36.3608	downregulated
TraesSYM4A03G02067820	4.77493	0.882597	downregulated
TraesSYM7B03G04292080	1.03653	0	downregulated
TraesSYM7A03G03962660	1.9961	0.481678	downregulated
TraesSYM6B03G03433820	730.831	173.983	downregulated
TraesSYM2D03G01129720	57784.5	14129.4	downregulated
TraesSYM5B03G02904880	495.989	16.3381	downregulated
TraesSYM5B03G02856050	22.0794	5.94711	downregulated
TraesSYM5A03G02732950	132.331	40.292	downregulated
TraesSYM4D03G02532760	4.15709	0.747432	downregulated
TraesSYM7B03G04161710	8.19964	1.08985	downregulated
TraesSYM6A03G03206820	1.16422	0.521663	downregulated
TraesSYM7D03G04527580	7.15874	1.63898	downregulated
TraesSYM4B03G02357510	3.28701	1.11548	downregulated
TraesSYM3B03G01758620	155.874	33.3127	downregulated
TraesSYM1D03G00461900	48.3918	18.6251	downregulated
TraesSYM2D03G01311540	74.0065	7.14502	downregulated
TraesSYM6A03G03341870	4.43136	0.355917	downregulated
TraesSYM2B03G00959680	1.05386	0.30074	downregulated
TraesSYM7B03G04049470	345.586	53.6029	downregulated
TraesSYM7A03G03841640	81.6494	24.7831	downregulated
TraesSYM6B03G03443970	0.672777	0.195573	downregulated
TraesSYM5A03G02716830	10.9602	0.051067	downregulated
TraesSYM5A03G02681560	8640.55	2106.97	downregulated
TraesSYM4D03G02458540	4.45059	0.392585	downregulated
TraesSYM1B03G00287790	222.254	9.98968	downregulated
TraesSYM3A03G01334250	49.3862	2.9132	downregulated
TraesSYM6A03G03189690	35.4953	13.4043	downregulated
TraesSYM3B03G01743910	57.9329	17.1523	downregulated
TraesSYM5A03G02696630	23.5363	0.433807	downregulated
TraesSYM4B03G02431000	5.84666	1.78835	downregulated
TraesSYM4A03G02232310	0.604822	0.121718	downregulated
TraesSYM7A03G03952190	12.652	3.10861	downregulated
TraesSYM2D03G01226470	229.044	2.48807	downregulated
TraesSYM3A03G01343480	1570.97	448.022	downregulated
TraesSYM7B03G04243900	65.7363	19.3854	downregulated
TraesSYM2B03G00857740	1.29103	0.527717	downregulated
TraesSYM2A03G00595770	1.12875	0.075629	downregulated
TraesSYM7B03G04143470	21.8847	4.14764	downregulated
TraesSYM6B03G03564020	2.86371	0.067763	downregulated
TraesSYM5D03G03050900	299.69	42.8438	downregulated
TraesSYM2A03G00646350	590.193	77.4357	downregulated
TraesSYM3D03G01880560	2.8048	0.784978	downregulated
TraesSYM7B03G04053650	0.676453	0.197186	downregulated
TraesSYM3B03G01688220	3.37412	1.11001	downregulated
TraesSYM1B03G00291860	97.076	39.408	downregulated
TraesSYM7A03G03932990	66.8938	19.1601	downregulated
TraesSYM5D03G03163210	131.968	9.0626	downregulated
TraesSYM1B03G00199640	7.94385	2.33244	downregulated
TraesSYM2D03G01270200	11.3124	4.5518	downregulated
TraesSYM2D03G01189350	1.69296	0	downregulated
TraesSYM2B03G00983970	324.4	6.6231	downregulated
TraesSYM4B03G02288190	13.1556	5.16046	downregulated
TraesSYM4A03G02191240	60.2816	0.326206	downregulated
TraesSYM3D03G01857690	1.54678	0.325745	downregulated
TraesSYM7B03G04030310	711.33	165.373	downregulated
TraesSYM2A03G00668840	1.07985	0.48012	downregulated
TraesSYM5B03G02847050	3.60202	0.955406	downregulated
TraesSYM2D03G01296620	27.8035	3.51435	downregulated
TraesSYM4D03G02480480	30.8197	13.6592	downregulated
TraesSYM7D03G04451190	0.299866	0.131936	downregulated
TraesSYM4A03G02125590	2.18346	0.563222	downregulated
TraesSYM2A03G00633980	7.9725	3.58988	downregulated
TraesSYM7B03G04112670	2.06819	0.549391	downregulated
TraesSYM2D03G01113510	718.946	49.6053	downregulated
TraesSYM3B03G01620370	7.23352	1.88363	downregulated
TraesSYM2A03G00705750	3.24878	0.153568	downregulated
TraesSYM4A03G02039640	33.0835	5.49818	downregulated
TraesSYM6A03G03259180	3.85849	0.809023	downregulated
TraesSYM2A03G00644690	0.934383	0.316255	downregulated
TraesSYM5D03G03086290	2.64671	0.191056	downregulated
TraesSYM6B03G03558730	3.26213	0.175623	downregulated
TraesSYM7B03G04026510	6.02932	2.67218	downregulated
TraesSYM7D03G04329050	312.057	110.203	downregulated
TraesSYM3B03G01767100	35.3837	3.68493	downregulated
TraesSYM3D03G01974340	10.5411	3.63336	downregulated
TraesSYM6A03G03274680	93.782	9.45815	downregulated
TraesSYM3D03G01907090	10.6665	4.63699	downregulated
TraesSYM1A03G00141740	21.239	6.32292	downregulated
TraesSYM2D03G01139050	3.29967	0.622733	downregulated
TraesSYM7D03G04527110	2.04139	0	downregulated
TraesSYM2D03G01219920	4.16767	1.78566	downregulated
TraesSYM2B03G00868240	2.58044	0.194724	downregulated
TraesSYM7A03G03765760	10.1558	3.92853	downregulated
TraesSYM3A03G01539340	28.5527	8.84425	downregulated
TraesSYM2A03G00788840	2.24523	0.622967	downregulated
TraesSYM2D03G01314550	33.8888	5.36695	downregulated
TraesSYM7D03G04330750	5.0092	0.883824	downregulated
TraesSYM7B03G04208280	1.49683	0.076005	downregulated
TraesSYM2B03G01018360	2.01604	0.638327	downregulated
TraesSYM1B03G00343670	0.677456	0.308368	downregulated
TraesSYM2D03G01200390	20.0474	5.3033	downregulated
TraesSYM3D03G01873070	3.5301	1.02158	downregulated
TraesSYM3B03G01805590	47.7907	18.7095	downregulated
TraesSYM5D03G03065020	0.480341	0.059486	downregulated
TraesSYM6A03G03281390	6.63361	2.77422	downregulated
TraesSYM3B03G01564070	1.34252	0.310882	downregulated
TraesSYM5D03G03096550	2.37356	0.867787	downregulated
TraesSYM7A03G03992730	4.11133	0	downregulated
TraesSYM7D03G04343860	1.48752	0.479369	downregulated
TraesSYM3A03G01523740	13.2927	2.59551	downregulated
TraesSYM2D03G01156560	11.6893	4.41621	downregulated
TraesSYM7A03G03765260	69.1166	17.2879	downregulated
TraesSYM7B03G04018300	0.721793	0.177296	downregulated
TraesSYM1A03G00138340	12.7347	0.38938	downregulated
TraesSYM7B03G04112720	6.5711	2.22923	downregulated
TraesSYM4B03G02416080	0.259074	0	downregulated
TraesSYM2A03G00766280	0.368017	0.024464	downregulated
TraesSYM6D03G03744060	10.7228	3.60748	downregulated
TraesSYM3D03G01990030	1.22234	0	downregulated
TraesSYM4A03G02229110	8.90684	0.06591	downregulated
TraesSYM1D03G00559780	2.63723	0.200783	downregulated
TraesSYM3D03G02014000	1.33402	0.092017	downregulated
TraesSYM5A03G02624870	85.0749	36.8635	downregulated
TraesSYM4D03G02577770	1.63073	0.149312	downregulated
TraesSYM7A03G03772050	365.142	135.87	downregulated
TraesSYM1B03G00214040	103.48	6.07539	downregulated
TraesSYM6A03G03222740	3.6479	0.193291	downregulated
TraesSYM7D03G04355540	13.6178	0.360206	downregulated
TraesSYM6D03G03615310	55.1427	0.067699	downregulated
TraesSYM1B03G00373620	61.9047	25.0724	downregulated
TraesSYM2D03G01323460	1.95352	0.037919	downregulated
TraesSYM1A03G00162400	1081.97	58.1209	downregulated
TraesSYM3D03G01954350	7.22667	2.91117	downregulated
TraesSYM7A03G03826880	0.64534	0.21002	downregulated
TraesSYM3D03G01996660	31.3519	6.35982	downregulated
TraesSYM7A03G03935040	12.4002	3.11674	downregulated
TraesSYM4A03G02032180	1.3569	0.067284	downregulated
TraesSYM4A03G02058590	2.42171	0.748477	downregulated
TraesSYM4D03G02467560	1.20858	0.271507	downregulated
TraesSYM3B03G01737860	1.76521	0.529252	downregulated
TraesSYM1D03G00506840	3.60982	0.760167	downregulated
TraesSYM6A03G03328220	74.3372	25.7025	downregulated
TraesSYM2B03G00927000	11.0845	0.533692	downregulated
TraesSYM6D03G03590800	1.74826	0.505997	downregulated
TraesSYM3D03G01827140	9.53019	0.372452	downregulated
TraesSYM6B03G03441940	2.18871	0.025136	downregulated
TraesSYM2A03G00594110	0.944903	0.341274	downregulated
TraesSYM2D03G01300920	0.912329	0.210979	downregulated
TraesSYM1B03G00360810	13.6979	0.115701	downregulated
TraesSYM5D03G02979190	0.325459	0.126966	downregulated
TraesSYM2D03G01197230	667.415	46.7804	downregulated
TraesSYM7D03G04406110	12.976	5.72995	downregulated
TraesSYM5A03G02700330	35.3077	7.21928	downregulated
TraesSYM1B03G00368400	1.60714	0.697495	downregulated
TraesSYM3A03G01506910	3.06629	0.645558	downregulated
TraesSYM4A03G02152100	1.44227	0.165603	downregulated
TraesSYM4D03G02442980	42.927	9.9937	downregulated
TraesSYM2A03G00829580	3.32358	0.138619	downregulated
TraesSYM4A03G02170170	20.641	5.17368	downregulated
TraesSYM2D03G01246220	1.60801	0.647425	downregulated
TraesSYM2A03G00599340	3.89076	0.732122	downregulated
TraesSYM2D03G01137370	0.735561	0.13342	downregulated
TraesSYM5B03G02922000	109.902	37.5354	downregulated
TraesSYM3D03G01844010	2.06781	0.576081	downregulated
TraesSYM7B03G04259580	16.3164	6.21115	downregulated
TraesSYM2B03G00854950	1891.98	42.9322	downregulated
TraesSYM6B03G03495340	20.7106	3.62475	downregulated
TraesSYM2A03G00627370	146.069	3.59918	downregulated
TraesSYM6D03G03701160	4.4276	1.42746	downregulated
TraesSYM3B03G01564030	3.59253	0.685535	downregulated
TraesSYM2D03G01130070	5.07391	2.08348	downregulated
TraesSYM6B03G03382140	47.0052	0.278795	downregulated
TraesSYM3A03G01490370	59.4377	11.8413	downregulated
TraesSYM5A03G02752670	5.88554	0.719931	downregulated
TraesSYM6B03G03385460	0.505586	0	downregulated
TraesSYM3D03G01932290	4.30345	0.749131	downregulated
TraesSYM4B03G02440390	0.729051	0.049933	downregulated
TraesSYM5D03G03151320	4.36579	0.373114	downregulated
TraesSYM6A03G03306290	835.445	376.349	downregulated
TraesSYM4B03G02372130	1.99006	0.526682	downregulated
TraesSYM7B03G04171190	7.49417	1.79415	downregulated
TraesSYM2D03G01308080	0.921269	0.192282	downregulated
TraesSYM1B03G00330270	39.6571	14.6615	downregulated
TraesSYM4B03G02356120	4.708	0.871865	downregulated
TraesSYM1D03G00526030	2.95587	0.632501	downregulated
TraesSYM4A03G02160770	55.4686	14.5536	downregulated
TraesSYM5D03G02967120	0.715058	0.219095	downregulated
TraesSYM7B03G04177990	70.3174	18.0991	downregulated
TraesSYM7D03G04422640	0.62571	0	downregulated
TraesSYM6B03G03485780	0.431176	0.073328	downregulated
TraesSYM3A03G01490100	4.01992	0.256063	downregulated
TraesSYM2D03G01269500	1.15851	0.519176	downregulated
TraesSYM6B03G03387530	15.472	4.58153	downregulated
TraesSYM2B03G00849960	0.350028	0	downregulated
TraesSYM5A03G02762950	320.411	71.5501	downregulated
TraesSYM7D03G04413090	102.506	36.3464	downregulated
TraesSYM5B03G02820470	18.0865	4.263	downregulated
TraesSYM5D03G03030080	24.4244	0.658616	downregulated
TraesSYM4D03G02480260	2.38211	0.967138	downregulated
TraesSYM6A03G03284490	131.877	50.6981	downregulated
TraesSYM5A03G02776680	1.10234	0.404482	downregulated
TraesSYM4B03G02260820	5.57847	0.31235	downregulated
TraesSYM3B03G01701880	1.6221	0.488811	downregulated
TraesSYM4B03G02364120	14.9178	4.48452	downregulated
TraesSYM3B03G01739660	1.28758	0.334219	downregulated
TraesSYM2A03G00697250	774.763	158.76	downregulated
TraesSYM1A03G00095300	11.6007	4.05659	downregulated
TraesSYM3D03G01855110	1.43289	0.505777	downregulated
TraesSYM4A03G02191330	299.59	28.8876	downregulated
TraesSYM4D03G02572510	19.6687	1.69369	downregulated
TraesSYM4A03G02176150	1.47861	0.411881	downregulated
TraesSYM5B03G02855640	0.302705	0.131856	downregulated
TraesSYM2B03G01068310	258.907	118.353	downregulated
TraesSYM3A03G01433510	50.6389	15.6232	downregulated
TraesSYM4B03G02302450	1.6189	0.351526	downregulated
TraesSYM1A03G00174490	5.62167	0.311939	downregulated
TraesSYM5A03G02615190	34.3642	8.48988	downregulated
TraesSYM5B03G02954670	6.95686	0.088827	downregulated
TraesSYM2A03G00753600	61.1298	24.2418	downregulated
TraesSYM6B03G03381870	8.09804	1.3056	downregulated
TraesSYM7B03G04037500	8.86671	3.7416	downregulated
TraesSYM4D03G02581260	0.760283	0.137353	downregulated
TraesSYM1D03G00485400	6.29721	2.6741	downregulated
TraesSYM5B03G02920170	1.80328	0.651256	downregulated
TraesSYM7B03G04119300	3.49591	0.535339	downregulated
TraesSYM4D03G02587910	10.7234	2.49148	downregulated
TraesSYM7B03G04060940	5.69082	1.09412	downregulated
TraesSYM3D03G02015560	0.36515	0.164608	downregulated
TraesSYM7A03G03842850	21.0755	8.32565	downregulated
TraesSYM6B03G03497320	71.5089	32.8405	downregulated
TraesSYM2D03G01129300	77.7474	3.73332	downregulated
TraesSYM6D03G03707610	40.3292	2.8949	downregulated
TraesSYM4B03G02429520	37.0445	7.6798	downregulated
TraesSYM5D03G02964800	399.432	84.3338	downregulated
TraesSYM7B03G04214880	27.4629	9.53956	downregulated
TraesSYM7D03G04459780	1140.9	335.673	downregulated
TraesSYM6D03G03717000	82.5067	28.757	downregulated
TraesSYM5A03G02705800	4.72393	1.92519	downregulated
TraesSYM3D03G01881990	0.517471	0.113834	downregulated
TraesSYM7B03G04169010	8.73258	0	downregulated
TraesSYM5D03G03045870	3.35113	1.3694	downregulated
TraesSYM7B03G04012950	73.024	28.0535	downregulated
TraesSYM3A03G01553500	2.5946	1.11245	downregulated
TraesSYM6A03G03206540	242.057	0.235493	downregulated
TraesSYM7B03G04183320	3.66695	0.011241	downregulated
TraesSYM2B03G00899000	7.19824	1.46548	downregulated
TraesSYM2B03G00897260	1.49864	0.064691	downregulated
TraesSYM5A03G02807910	30.8772	9.83478	downregulated
TraesSYM1B03G00301280	2.57252	0.995021	downregulated
TraesSYM3A03G01467140	16.2077	0.586722	downregulated
TraesSYM5A03G02781180	131.725	1.94002	downregulated
TraesSYM7D03G04423670	0.256646	0.102534	downregulated
TraesSYM5D03G03086110	2.9244	0.227518	downregulated
TraesSYM2A03G00798310	2.56163	0.941931	downregulated
TraesSYM4B03G02403550	7.3048	2.83233	downregulated
TraesSYM1B03G00304750	0.95806	0.236113	downregulated
TraesSYM7B03G04040480	12.5255	3.18476	downregulated
TraesSYM7B03G04122810	0.929827	0.134672	downregulated
TraesSYM7B03G04284220	9.20376	3.21579	downregulated
TraesSYM7D03G04382200	0.323773	0.02104	downregulated
TraesSYM7B03G04153160	1.04719	0.095795	downregulated
TraesSYM5D03G03163180	83.2684	30.9455	downregulated
TraesSYM7D03G04482140	353.965	156.625	downregulated
TraesSYM2B03G00877170	8.49915	0.883081	downregulated
TraesSYM1A03G00120080	1.38825	0.492513	downregulated
TraesSYM3B03G01595420	4.46728	1.69276	downregulated
TraesSYM3B03G01578920	37.1982	10.5413	downregulated
TraesSYM1B03G00359890	108.835	14.3103	downregulated
TraesSYM7B03G04124220	1.51301	0.416331	downregulated
TraesSYM2D03G01265900	998.665	326.766	downregulated
TraesSYM6D03G03693600	1.94973	0.4338	downregulated
TraesSYM4A03G02160560	1.07746	0.36529	downregulated
TraesSYM1B03G00348430	0.963803	0.432428	downregulated
TraesSYM7A03G03848920	3.69844	1.37375	downregulated
TraesSYM5B03G02871080	67.0732	23.9588	downregulated
TraesSYM4B03G02265460	5.16078	1.55414	downregulated
TraesSYM1D03G00526450	1.5064	0.579087	downregulated
TraesSYM6A03G03235250	1.31055	0.244176	downregulated
TraesSYM2A03G00808150	1.98925	0.301449	downregulated
TraesSYM3D03G01960940	1.6434	0.103593	downregulated
TraesSYM5D03G03142010	0.525051	0.182411	downregulated
TraesSYM3A03G01482450	1.12135	0.019609	downregulated
TraesSYM5A03G02647870	2.96064	0	downregulated
TraesSYM1A03G00125190	10.3353	1.94653	downregulated
TraesSYM1A03G00161240	9.29752	3.79788	downregulated
TraesSYM5B03G02859940	4.09544	0.889338	downregulated
TraesSYM3D03G01928090	1.66947	0.455135	downregulated
TraesSYM5A03G02594020	5.17441	1.59107	downregulated
TraesSYM6B03G03486210	5.99957	0.850215	downregulated
TraesSYM2B03G01024130	1.9882	0.891284	downregulated
TraesSYM4B03G02362920	41.236	6.62159	downregulated
TraesSYM2D03G01109010	30.3851	1.15191	downregulated
TraesSYM4A03G02046720	3.95582	1.31155	downregulated
TraesSYM2D03G01172810	23.5346	7.44819	downregulated
TraesSYM7A03G03958460	0.638	0.029182	downregulated
TraesSYM5D03G03008050	3.51432	1.42117	downregulated
TraesSYM4A03G02205790	2.08953	0.049463	downregulated
TraesSYM7D03G04397690	4.80387	1.07108	downregulated
TraesSYM4B03G02263760	9.19342	4.04027	downregulated
TraesSYM3B03G01687410	0.596622	0.054892	downregulated
TraesSYM4D03G02442110	1.31265	0.519788	downregulated
TraesSYM2D03G01202080	18.2851	0	downregulated
TraesSYM7D03G04395500	2.36101	0.062535	downregulated
TraesSYM6D03G03679420	165.221	63.3815	downregulated
TraesSYM1B03G00404780	18.8188	3.19923	downregulated
TraesSYM1B03G00383230	11.1998	1.55877	downregulated
TraesSYM2A03G00648210	6.67819	2.22609	downregulated
TraesSYM6B03G03494750	8.22553	2.97301	downregulated
TraesSYM5A03G02706440	15.1457	6.29725	downregulated
TraesSYM2D03G01149850	7.85042	3.41251	downregulated
TraesSYM3B03G01784680	0.403818	0.129696	downregulated
TraesSYM3B03G01696470	96.3767	44.311	downregulated
TraesSYM3B03G01564000	72.1074	27.0004	downregulated
TraesSYM6A03G03302800	1.51262	0	downregulated
TraesSYM2B03G01076040	7.45692	2.14313	downregulated
TraesSYM4B03G02345590	118.327	27.026	downregulated
TraesSYM2A03G00819160	17.3397	2.08377	downregulated
TraesSYM7B03G04129730	10.0214	0.151135	downregulated
TraesSYM2A03G00785900	2.6295	0.831965	downregulated
TraesSYM3D03G01957450	51.8439	22.4174	downregulated
TraesSYM5B03G02900040	3.46235	1.20814	downregulated
TraesSYM2A03G00773060	2635.97	872.049	downregulated
TraesSYM6D03G03687610	3.87898	0.302945	downregulated
TraesSYM1B03G00377240	32.3577	0.058968	downregulated
TraesSYM6A03G03353850	0.417453	0.153407	downregulated
TraesSYM3A03G01510000	28.7441	10.8438	downregulated
TraesSYM1B03G00222750	1.28238	0.064938	downregulated
TraesSYM5B03G02836960	0.618312	0.167582	downregulated
TraesSYM6B03G03553450	12.3183	0.256397	downregulated
TraesSYM7B03G04265770	9.84805	2.51759	downregulated
TraesSYM5A03G02762250	9.63348	3.33171	downregulated
TraesSYM7A03G03902800	25.8778	11.8767	downregulated
TraesSYM7D03G04477650	1.60271	0.711827	downregulated
TraesSYM4B03G02280110	3.60715	1.59985	downregulated
TraesSYM1D03G00500670	9.68038	4.41969	downregulated
TraesSYM2D03G01210960	2.51488	0.213025	downregulated
TraesSYM3A03G01468430	1.34579	0.123244	downregulated
TraesSYM7D03G04493330	3.62781	1.4408	downregulated
TraesSYM3B03G01724740	1.64722	0.517829	downregulated
TraesSYM3D03G01856190	42.1682	7.74518	downregulated
TraesSYM3B03G01614300	82.3214	18.2681	downregulated
TraesSYM3B03G01687100	2.77334	0.905567	downregulated
TraesSYM3B03G01630630	224.501	55.2973	downregulated
TraesSYM2A03G00784090	589.779	127.154	downregulated
TraesSYM2D03G01135230	6.65017	2.0939	downregulated
TraesSYM6D03G03712190	135.368	48.5868	downregulated
TraesSYM1D03G00533560	18.2168	1.75055	downregulated
TraesSYM5A03G02766320	497.791	115.57	downregulated
TraesSYM5A03G02793530	0.393598	0.070512	downregulated
TraesSYM3D03G01880330	1.20841	0.432455	downregulated
TraesSYM1B03G00199850	3.53616	1.10559	downregulated
TraesSYM2A03G00771190	8.77294	2.7055	downregulated
TraesSYM1A03G00087270	88.7469	4.2432	downregulated
TraesSYM1D03G00428900	4.20967	1.37859	downregulated
TraesSYM3A03G01352110	69.739	17.6035	downregulated
TraesSYM5D03G03073340	1.98657	0.54634	downregulated
TraesSYM5A03G02594010	1.32945	0.27182	downregulated
TraesSYM4A03G02172000	28.0819	3.59771	downregulated
TraesSYM3A03G01550770	4.95672	1.43207	downregulated
TraesSYM3B03G01578950	46.679	12.4047	downregulated
TraesSYM4D03G02469500	0.4699	0.171217	downregulated
TraesSYM3D03G01863260	3.52316	0.661034	downregulated
TraesSYM4B03G02362030	77.5533	19.0601	downregulated
TraesSYM5D03G03144410	105.515	0.126941	downregulated
TraesSYM1B03G00280020	3.05806	0.643759	downregulated
TraesSYM7B03G04250410	4.34256	1.2788	downregulated
TraesSYM6A03G03199880	2.5974	0.91391	downregulated
TraesSYM7D03G04499550	3.61421	0.10871	downregulated
TraesSYM1A03G00186320	139.11	9.78983	downregulated
TraesSYM4B03G02281980	113.584	11.9045	downregulated
TraesSYM1A03G00004110	0.660109	0.007387	downregulated
TraesSYM1A03G00008910	239.97	18.715	downregulated
TraesSYM6B03G03580930	45.3648	6.90602	downregulated
TraesSYM1D03G00559180	159.626	0.503402	downregulated
TraesSYM2A03G00799490	2.35077	0.797119	downregulated
TraesSYM1D03G00554230	0.786879	0.209003	downregulated
TraesSYM3D03G01970920	1.8395	0.415417	downregulated
TraesSYM5D03G03064440	1.03264	0.29288	downregulated
TraesSYM7B03G04264540	7.14052	1.8778	downregulated
TraesSYM7D03G04492180	118.702	26.1259	downregulated
TraesSYM7A03G03917680	612.193	205.287	downregulated
TraesSYM5B03G02860870	8.97632	0.060866	downregulated
TraesSYM1D03G00480500	2.91346	0.249568	downregulated
TraesSYM1A03G00128240	0.915324	0.043395	downregulated
TraesSYM2B03G01086960	104.948	41.4323	downregulated
TraesSYM5A03G02597320	1.47269	0	downregulated
TraesSYM6D03G03672790	1.14847	0.503468	downregulated
TraesSYM3D03G01832590	4.10431	0.074567	downregulated
TraesSYM7B03G04042230	6.98188	2.32068	downregulated
TraesSYM7A03G03933930	9.64107	2.61643	downregulated
TraesSYM7A03G03942740	16.8979	6.94771	downregulated
TraesSYM5A03G02704890	314.841	6.6186	downregulated
TraesSYM4B03G02349690	22.3638	7.31835	downregulated
TraesSYM5D03G03154110	3.72928	0.891724	downregulated
TraesSYM3A03G01372300	10.4852	2.98161	downregulated
TraesSYM7D03G04395480	11.6688	0.1304	downregulated
TraesSYM2D03G01293150	79.399	28.5741	downregulated
TraesSYM5D03G03163220	497.974	76.084	downregulated
TraesSYM6A03G03190720	2.59662	0.783688	downregulated
TraesSYM1A03G00148310	0.794766	0.209704	downregulated
TraesSYM2A03G00783130	0.903982	0.091226	downregulated
TraesSYM7B03G04253990	18.3473	6.33143	downregulated
TraesSYM4D03G02558880	14.5894	6.36825	downregulated
TraesSYM2D03G01145380	0.680788	0.146072	downregulated
TraesSYM2B03G00854830	666.345	52.9426	downregulated
TraesSYM5A03G02716800	18.2113	2.12756	downregulated
TraesSYM4D03G02564490	3.69135	1.03637	downregulated
TraesSYM3D03G02013660	1.24875	0	downregulated
TraesSYM2A03G00796680	70.5274	24.4832	downregulated
TraesSYM7A03G03772400	1.22548	0.376747	downregulated
TraesSYM3A03G01343510	5.57106	2.1302	downregulated
TraesSYM6A03G03236480	12.9853	2.46729	downregulated
TraesSYM3A03G01366820	32.6211	14.9068	downregulated
TraesSYM6A03G03235410	901.561	167.95	downregulated
TraesSYM1A03G00042330	5.0913	0.237254	downregulated
TraesSYM4D03G02457690	82.7538	29.7911	downregulated
TraesSYM1D03G00561360	4.59027	1.82399	downregulated
TraesSYM3B03G01761660	27.9311	4.41457	downregulated
TraesSYM2A03G00796640	15.2058	5.75278	downregulated
TraesSYM3A03G01518010	10.2371	2.26325	downregulated
TraesSYM6D03G03654370	9.53619	4.08881	downregulated
TraesSYM5B03G02914950	8.58961	0.200682	downregulated
TraesSYM7B03G04322720	30.863	12.1955	downregulated
TraesSYM5B03G02909000	0.222331	0.085869	downregulated
TraesSYM1D03G00511050	2.00224	0.346501	downregulated
TraesSYM1D03G00539770	7.68631	1.87247	downregulated
TraesSYM5D03G03133200	87.8638	14.4492	downregulated
TraesSYM7D03G04413190	4.2868	1.84867	downregulated
TraesSYM6D03G03721060	12.3525	5.01405	downregulated
TraesSYM7D03G04426640	64.442	26.0581	downregulated
TraesSYM2A03G00812580	0.729241	0.194485	downregulated
TraesSYM3A03G01510020	45.7127	3.31245	downregulated
TraesSYM7B03G04086750	845.529	203.843	downregulated
TraesSYM7B03G04087150	4.76448	2.04528	downregulated
TraesSYM2A03G00782300	5.32321	0.229385	downregulated
TraesSYM7A03G03938060	94.1659	0.607233	downregulated
TraesSYM5D03G03174510	23.2328	3.07344	downregulated
TraesSYM3D03G02014480	8.31431	2.00221	downregulated
TraesSYM4D03G02492380	3.07483	0.726903	downregulated
TraesSYM3D03G01956350	1.15919	0.365247	downregulated
TraesSYM3D03G02003250	4.03516	0.248403	downregulated
TraesSYM2B03G00883720	45.3329	19.8979	downregulated
TraesSYM2D03G01125180	53.2899	13.361	downregulated
TraesSYM3A03G01510920	0.767228	0.127107	downregulated
TraesSYM3B03G01591420	4.79327	0.247427	downregulated
TraesSYM2D03G01148390	7.85401	3.54115	downregulated
TraesSYM4A03G02190900	25.3416	0	downregulated
TraesSYM7A03G03812570	6.70414	1.00778	downregulated
TraesSYM7D03G04336640	1.94288	0.101851	downregulated
TraesSYM5D03G03163460	181.91	0.022082	downregulated
TraesSYM5A03G02701390	3.16056	0.700928	downregulated
TraesSYM7A03G03799660	93.8539	19.9502	downregulated
TraesSYM1A03G00085960	9.03532	3.1027	downregulated
TraesSYM6B03G03366960	4.50405	1.93372	downregulated
TraesSYM5D03G02966480	1.04475	0.029837	downregulated
TraesSYM3D03G01964730	3.25207	1.27586	downregulated
TraesSYM5D03G03102350	0.546828	0.196164	downregulated
TraesSYM5D03G02981660	140.3	57.6143	downregulated
TraesSYM4D03G02559640	11.0649	4.78161	downregulated
TraesSYM1D03G00498310	1.46312	0.445636	downregulated
TraesSYM2D03G01131200	6.78339	0.390278	downregulated
TraesSYM3B03G01578740	131.135	21.0938	downregulated
TraesSYM6A03G03229400	4.54085	0.967478	downregulated
TraesSYM3D03G01989710	1.60479	0	downregulated
TraesSYM3D03G01917620	4544.88	117.587	downregulated
TraesSYM1B03G00343900	18.8189	2.28008	downregulated
TraesSYM4A03G02172980	182.901	35.5762	downregulated
TraesSYM3B03G01563610	2.15383	0.368991	downregulated
TraesSYM5D03G03096660	3.05242	0.860808	downregulated
TraesSYM3D03G01988400	5.49385	1.77394	downregulated
TraesSYM6D03G03673310	11.1617	3.33219	downregulated
TraesSYM2A03G00610000	169.841	64.8127	downregulated
TraesSYM6B03G03433640	0.314036	0.124167	downregulated
TraesSYM7B03G04249600	17.0092	5.50072	downregulated
TraesSYM7B03G04182610	0.485421	0.145203	downregulated
TraesSYM7B03G04207200	46.6461	12.14	downregulated
TraesSYM3D03G01963690	5.3562	2.0741	downregulated
TraesSYM3A03G01378540	112.514	34.3925	downregulated
TraesSYM2D03G01113550	1777.08	100.329	downregulated
TraesSYM2A03G00824940	1.01205	0.342188	downregulated
TraesSYM4D03G02566070	4.56386	0.908405	downregulated
TraesSYM3B03G01704750	1.4524	0.545795	downregulated
TraesSYM7A03G03849320	4.18695	0.853371	downregulated
TraesSYM2A03G00742930	9.72775	4.44603	downregulated
TraesSYM7D03G04395620	6.2848	0.17196	downregulated
TraesSYM7B03G03996690	3.97175	1.26517	downregulated
TraesSYM1B03G00259520	3.37846	1.49423	downregulated
TraesSYM1B03G00347210	14.7359	0.029296	downregulated
TraesSYM7A03G03853120	4.45391	1.92594	downregulated
TraesSYM5A03G02739700	6.63827	2.81513	downregulated
TraesSYM2A03G00714040	0.822551	0.290641	downregulated
TraesSYM3B03G01556730	10.693	1.91457	downregulated
TraesSYM4D03G02586250	4.7349	1.44708	downregulated
TraesSYM3D03G02015690	149.979	20.7065	downregulated
TraesSYM6B03G03517840	182.227	50.3396	downregulated
TraesSYM3A03G01544770	3194.57	653.995	downregulated
TraesSYM6A03G03206520	18.1662	0.145252	downregulated
TraesSYM6A03G03281920	6.01063	2.56304	downregulated
TraesSYM7B03G04006790	544.325	114.434	downregulated
TraesSYM4B03G02369990	6.59077	1.91729	downregulated
TraesSYM1B03G00206910	3.748	1.24165	downregulated
TraesSYM6A03G03354200	6.74749	1.67299	downregulated
TraesSYM2B03G00870990	2.51193	0.733877	downregulated
TraesSYM1A03G00091700	5.4942	0.160784	downregulated
TraesSYM6B03G03496460	76.6761	34.9409	downregulated
TraesSYM6A03G03310870	240.647	95.797	downregulated
TraesSYM7B03G04198750	120.912	17.2792	downregulated
TraesSYM7B03G04018550	281.734	113.706	downregulated
TraesSYM7B03G04055780	1.1758	0.32329	downregulated
TraesSYM4A03G02191440	501.094	56.4355	downregulated
TraesSYM2B03G00860590	3.57859	1.60243	downregulated
TraesSYM7B03G04097960	6.25859	1.25175	downregulated
TraesSYM4A03G02039930	28.6962	12.7	downregulated
TraesSYM7B03G04062110	0.566649	0.200213	downregulated
TraesSYM3A03G01342000	9.77112	2.11024	downregulated
TraesSYM6B03G03489970	20.9658	5.23509	downregulated
TraesSYM2B03G01028570	1608	338.648	downregulated
TraesSYM3A03G01331530	47.9437	13.8068	downregulated
TraesSYM1D03G00486000	54.345	2.96687	downregulated
TraesSYM1B03G00376560	8.36659	2.34177	downregulated
TraesSYM2A03G00609320	0.80781	0.213143	downregulated
TraesSYM3B03G01562350	38.7517	13.7764	downregulated
TraesSYM7D03G04499860	24.9226	8.34117	downregulated
TraesSYM6B03G03570870	12.4132	5.66321	downregulated
TraesSYM2B03G00929600	1.04775	0.444133	downregulated
TraesSYM1D03G00422240	0.644829	0.239487	downregulated
TraesSYM4D03G02560610	55.7917	21.5589	downregulated
TraesSYM7B03G04322110	195.421	80.6517	downregulated
TraesSYM6A03G03176190	5.33872	0.101662	downregulated
TraesSYM3D03G01850660	9.12936	3.78599	downregulated
TraesSYM6A03G03208150	2.54644	0.49101	downregulated
TraesSYM7B03G04165440	10.8603	0.411502	downregulated
TraesSYM3D03G01966100	1.4011	0.382114	downregulated
TraesSYM4D03G02580640	4.07579	0.410803	downregulated
TraesSYM2B03G00960780	7.14473	1.91729	downregulated
TraesSYM7D03G04529770	4.7963	2.09091	downregulated
TraesSYM7D03G04536700	0.995371	0.4263	downregulated
TraesSYM4D03G02574400	3.06395	1.33965	downregulated
TraesSYM2B03G00915310	606.137	51.5707	downregulated
TraesSYM5D03G02965000	5.77346	1.05904	downregulated
TraesSYM2A03G00784490	12.2475	3.77368	downregulated
TraesSYM3B03G01765140	170.317	72.4342	downregulated
TraesSYM5B03G02834060	56.8139	15.0999	downregulated
TraesSYM1B03G00290180	36.6136	14.5724	downregulated
TraesSYM5D03G03163800	0.981997	0.164129	downregulated
TraesSYM3D03G01871330	10.0765	2.53509	downregulated
TraesSYM2A03G00674610	211.243	58.3411	downregulated
TraesSYM1A03G00024020	67.103	28.1572	downregulated
TraesSYM2B03G01082300	1.24078	0.469931	downregulated
TraesSYM1D03G00547330	1.79876	0.385093	downregulated
TraesSYM7B03G04232370	2.16264	0.91713	downregulated
TraesSYM6A03G03301700	0.322674	0.087763	downregulated
TraesSYM2D03G01117550	1.95338	0.777236	downregulated
TraesSYM4D03G02532690	3.59933	0.79703	downregulated
TraesSYM5A03G02756220	14.9705	1.5237	downregulated
TraesSYM4B03G02370790	41.6566	12.6284	downregulated
TraesSYM2A03G00807130	5.49247	1.03124	downregulated
TraesSYM6B03G03568540	29.9041	13.7145	downregulated
TraesSYM2B03G00973070	302.487	13.9812	downregulated
TraesSYM2A03G00807640	4.80705	1.13583	downregulated
TraesSYM3B03G01689320	10.4168	0.228527	downregulated
TraesSYM4D03G02457680	66.8297	14.0674	downregulated
TraesSYM6B03G03442000	0.985804	0.399997	downregulated
TraesSYM6A03G03189040	61.4262	0.196069	downregulated
TraesSYM1A03G00004180	0.267762	0.007461	downregulated
TraesSYM2B03G01015710	4.89189	0.105433	downregulated
TraesSYM1B03G00399810	0.939407	0.299036	downregulated
TraesSYM3D03G01828580	1.80735	0.151885	downregulated
TraesSYM2D03G01210330	1.16155	0.063106	downregulated
TraesSYM6A03G03325290	100.418	33.411	downregulated
TraesSYM1A03G00136510	6.82057	0.170075	downregulated
TraesSYM4D03G02584220	0.738689	0.080607	downregulated
TraesSYM4D03G02465360	4.40721	0.129253	downregulated
TraesSYM3A03G01459770	55.3048	9.98704	downregulated
TraesSYM3B03G01720370	4.85235	1.24999	downregulated
TraesSYM3D03G01957390	12.2846	5.33321	downregulated
TraesSYM6B03G03549270	3.66713	1.41804	downregulated
TraesSYM7D03G04398230	4.28808	1.58592	downregulated
TraesSYM2B03G01034660	39.8396	13.629	downregulated
TraesSYM5D03G03074620	1.60122	0	downregulated
TraesSYM6B03G03411160	128.844	0	downregulated
TraesSYM5B03G02822230	1.5575	0.04507	downregulated
TraesSYM7A03G03814410	37.2371	6.92499	downregulated
TraesSYM4B03G02416310	1630.63	494.175	downregulated
TraesSYM5D03G02982330	539.086	103.615	downregulated
TraesSYM4A03G02046770	3.90553	1.17865	downregulated
TraesSYM4A03G02193160	2.18943	0.328477	downregulated
TraesSYM5B03G02895200	18.794	6.58164	downregulated
TraesSYM7D03G04545930	4.67613	1.88212	downregulated
TraesSYM6D03G03702920	1.84506	0.741159	downregulated
TraesSYM6D03G03697360	0.536148	0.027159	downregulated
TraesSYM7B03G04062000	2.91477	0.059033	downregulated
TraesSYM4A03G02152870	15.8429	5.76156	downregulated
TraesSYM4A03G02154190	106.35	40.5284	downregulated
TraesSYM3A03G01481870	25.143	10.3509	downregulated
TraesSYM4A03G02194830	0.450758	0.014682	downregulated
TraesSYM7B03G04102850	4.57342	1.12092	downregulated
TraesSYM3D03G01984720	2.57448	1.15418	downregulated
TraesSYM2B03G01049040	15.7452	2.38098	downregulated
TraesSYM3B03G01564090	29.753	12.4804	downregulated
TraesSYM7D03G04339670	11.3629	1.44413	downregulated
TraesSYM5A03G02769500	13.0951	2.9063	downregulated
TraesSYM2B03G00870600	80.3398	34.9606	downregulated
TraesSYM7D03G04496660	5.13912	1.64069	downregulated
TraesSYM4B03G02418320	36.4488	1.91748	downregulated
TraesSYM4D03G02536860	6.53061	1.09487	downregulated
TraesSYM3D03G01988700	102.989	46.5447	downregulated
TraesSYM1B03G00311990	2.01516	0.902777	downregulated
TraesSYM1D03G00486770	35.1883	4.94541	downregulated
TraesSYM2B03G01076210	1.08405	0.16433	downregulated
TraesSYM6B03G03450840	1.47126	0	downregulated
TraesSYM3B03G01738420	3.62122	0	downregulated
TraesSYM4B03G02263730	5.01529	1.37874	downregulated
TraesSYM6D03G03654380	228.78	72.9468	downregulated
TraesSYM2B03G00854870	495.386	19.5944	downregulated
TraesSYM2B03G01019010	9.80738	3.04666	downregulated
TraesSYM6B03G03441790	1.37977	0.537446	downregulated
TraesSYM5D03G03144440	12.9551	0.035699	downregulated
TraesSYM6A03G03348390	2.36778	0.324676	downregulated
TraesSYM3D03G02016880	31.6632	0	downregulated
TraesSYM1A03G00025600	21.1762	7.89747	downregulated
TraesSYM3A03G01530910	2.74405	0.115702	downregulated
TraesSYM3B03G01563950	618.253	158.361	downregulated
TraesSYM3A03G01471290	5.69409	0.819966	downregulated
TraesSYM2B03G01007230	15.0321	5.23254	downregulated
TraesSYM2B03G00854900	658.702	35.0345	downregulated
TraesSYM2A03G00722750	2.68664	0.877535	downregulated
TraesSYM1D03G00488800	1.13727	0.206178	downregulated
TraesSYM7B03G04088120	5.40224	0.841932	downregulated
TraesSYM6A03G03284400	2.1526	0.22959	downregulated
TraesSYM7D03G04343100	1.31626	0.253464	downregulated
TraesSYM1B03G00388990	233.652	27.7857	downregulated
TraesSYM5A03G02638390	0.81402	0.295761	downregulated
TraesSYM3D03G02006560	7.00606	0.269045	downregulated
TraesSYM4D03G02584740	0.971683	0.279703	downregulated
TraesSYM1A03G00148960	4.16348	0.028895	downregulated
TraesSYM5B03G02862290	53.2891	21.7537	downregulated
TraesSYM6D03G03625650	4.81582	1.96354	downregulated
TraesSYM7A03G03921400	62.9934	5.74815	downregulated
TraesSYM5A03G02704250	1.05314	0.295884	downregulated
TraesSYM3B03G01609020	4.12309	1.48356	downregulated
TraesSYM7B03G04321040	1.9592	0.569516	downregulated
TraesSYM5A03G02794260	4.72136	0.509597	downregulated
TraesSYM5B03G02961180	129.763	52.6018	downregulated
TraesSYM5D03G03043460	8296.02	769.098	downregulated
TraesSYM1D03G00420610	3.73101	1.20102	downregulated
TraesSYM2D03G01266380	62.3805	3.85414	downregulated
TraesSYM2D03G01250090	11.6129	5.16669	downregulated
TraesSYM2D03G01141380	13.0542	4.07053	downregulated
TraesSYM2A03G00763660	2.72168	0.029471	downregulated
TraesSYM1A03G00004400	2.70833	0.025238	downregulated
TraesSYM6B03G03490950	1.66371	0.223642	downregulated
TraesSYM3B03G01593060	1.23699	0.077441	downregulated
TraesSYM4B03G02430860	35.6999	13.2754	downregulated
TraesSYM4D03G02448610	3.76839	0	downregulated
TraesSYM7B03G04138190	2.87165	0.973209	downregulated
TraesSYM1D03G00547530	5.80891	0	downregulated
TraesSYM7B03G04086180	1.35809	0.470667	downregulated
TraesSYM2A03G00789950	6.95143	1.81795	downregulated
TraesSYM1D03G00435240	49.903	21.5322	downregulated
TraesSYM3B03G01611930	23.5666	10.6041	downregulated
TraesSYM7B03G04232920	3.4173	1.55899	downregulated
TraesSYM7B03G04286800	8.81413	1.95733	downregulated
TraesSYM7B03G04010270	8.8384	4.05146	downregulated
TraesSYM2D03G01173910	742.16	275.887	downregulated
TraesSYM5D03G03124040	10.9176	3.87169	downregulated
TraesSYM3B03G01689940	61.3059	7.34782	downregulated
TraesSYM3B03G01630890	92.952	22.0746	downregulated
TraesSYM3D03G01861890	58.4276	12.2605	downregulated
TraesSYM5D03G03119850	0.637621	0	downregulated
TraesSYM3D03G01951780	2.3869	0.928737	downregulated
TraesSYM3B03G01578670	39.3183	6.86244	downregulated
TraesSYM3D03G01912340	20.7114	0.873187	downregulated
TraesSYM2D03G01135600	17.1216	5.99047	downregulated
TraesSYM5D03G03139980	72.8474	31.9881	downregulated
TraesSYM3B03G01744520	9.46328	2.67972	downregulated
TraesSYM4D03G02457890	11.8984	3.58603	downregulated
TraesSYM4D03G02445690	241.348	58.4838	downregulated
TraesSYM7B03G04280960	2.86809	1.19831	downregulated
TraesSYM2D03G01216760	217.708	78.4912	downregulated
TraesSYM6A03G03282420	2.10686	0.768219	downregulated
TraesSYM6A03G03179690	8.00924	1.52254	downregulated
TraesSYM3D03G01834340	1.18576	0.208497	downregulated
TraesSYM6D03G03606010	2.1948	0.877003	downregulated
TraesSYM3A03G01529200	1.37791	0.158046	downregulated
TraesSYM1D03G00525650	4.2912	0.747414	downregulated
TraesSYM1D03G00583270	1.44627	0.375532	downregulated
TraesSYM2B03G00894950	87.2667	32.1356	downregulated
TraesSYM6A03G03324320	124.142	47.1099	downregulated
TraesSYM5D03G03034220	67.6983	30.2233	downregulated
TraesSYM7D03G04418090	9.97221	4.4397	downregulated
TraesSYM7A03G03820910	14.5944	0.079461	downregulated
TraesSYM3B03G01700240	1.78965	0.193412	downregulated
TraesSYM5A03G02719020	10.7259	4.34004	downregulated
TraesSYM2B03G00870910	134.384	40.6356	downregulated
TraesSYM2D03G01173270	14.3454	2.9516	downregulated
TraesSYM2D03G01311500	1.53988	0.255605	downregulated
TraesSYM1A03G00002170	103.261	23.843	downregulated
TraesSYM5A03G02689940	0.621974	0.205702	downregulated
TraesSYM7D03G04461420	1.91354	0.684329	downregulated
TraesSYM6A03G03279950	21.6369	6.71693	downregulated
TraesSYM2B03G01092630	1.80072	0.318029	downregulated
TraesSYM7B03G04011780	1.00515	0.243873	downregulated
TraesSYM3A03G01524090	7.07714	0.408209	downregulated
TraesSYM2B03G00917290	3.62072	0.091859	downregulated
TraesSYM2D03G01274460	34.6246	14.5545	downregulated
TraesSYM3B03G01700590	36.6834	10.862	downregulated
TraesSYM1D03G00567660	574.092	153.832	downregulated
TraesSYM2A03G00804730	182.396	47.7044	downregulated
TraesSYM3B03G01724200	8.09207	2.12777	downregulated
TraesSYM7D03G04393810	60.8265	0.061896	downregulated
TraesSYM4B03G02426840	4.03229	1.4451	downregulated
TraesSYM4B03G02279670	62.6475	13.6634	downregulated
TraesSYM2A03G00604740	1200.49	104.98	downregulated
TraesSYM6B03G03437160	5.32162	1.75423	downregulated
TraesSYM2D03G01189450	1443.12	325.154	downregulated
TraesSYM4B03G02321960	0.738061	0.274275	downregulated
TraesSYM6A03G03305650	11.8597	2.3112	downregulated
TraesSYM6D03G03584820	0.52705	0	downregulated
TraesSYM6A03G03203420	25.9139	11.6353	downregulated
TraesSYM1B03G00334930	34.0963	5.11491	downregulated
TraesSYM5D03G03088930	1.88874	0.376437	downregulated
TraesSYM3D03G01986080	3.09228	1.36212	downregulated
TraesSYM2D03G01300180	77.9398	25.5794	downregulated
TraesSYM5B03G02820390	9.22917	2.97522	downregulated
TraesSYM6D03G03601200	62.8751	2.89367	downregulated
TraesSYM2B03G01071850	3.13894	1.41312	downregulated
TraesSYM1B03G00338190	9.91343	1.99722	downregulated
TraesSYM3B03G01579580	1.57509	0.082698	downregulated
TraesSYM1D03G00415210	0.555348	0.101338	downregulated
TraesSYM6D03G03736400	21.5157	7.17844	downregulated
TraesSYM1B03G00196160	22.8729	9.85269	downregulated
TraesSYM2D03G01281210	212.54	78.3943	downregulated
TraesSYM5D03G02988180	2.17083	0.08638	downregulated
TraesSYM2A03G00775390	3.74442	1.60194	downregulated
TraesSYM1A03G00048900	93.4167	36.468	downregulated
TraesSYM3B03G01556720	3.97052	0.982932	downregulated
TraesSYM3D03G01931100	6.83123	1.73758	downregulated
TraesSYM1B03G00406230	1.47534	0.666481	downregulated
TraesSYM5D03G03129150	1.47181	0.163984	downregulated
TraesSYM3D03G01926970	1.16466	0.087995	downregulated
TraesSYM6D03G03654400	392.248	121.018	downregulated
TraesSYM3B03G01625690	9.5205	3.68934	downregulated
TraesSYM6D03G03612060	196.824	71.4303	downregulated
TraesSYM3B03G01732580	384.342	96.5783	downregulated
TraesSYM1A03G00135290	0.799121	0.29831	downregulated
TraesSYM2D03G01202050	156.562	47.5129	downregulated
TraesSYM7B03G04132520	1.33347	0	downregulated
TraesSYM3B03G01748680	7.2228	0.156163	downregulated
TraesSYM3D03G01979280	1.76829	0.650874	downregulated
TraesSYM4D03G02528140	2.05983	0.938403	downregulated
TraesSYM2B03G00958830	0.571415	0.21995	downregulated
TraesSYM7D03G04481490	0.936006	0.415809	downregulated
TraesSYM5D03G03075090	3.93544	0.899692	downregulated
TraesSYM1B03G00340240	29.1009	7.1751	downregulated
TraesSYM3A03G01490210	15.3329	6.51617	downregulated
TraesSYM5D03G03082130	14.5458	1.00683	downregulated
TraesSYM1D03G00526580	35.1399	9.15045	downregulated
TraesSYM5D03G03131380	6.59461	3.01006	downregulated
TraesSYM4A03G02174640	3.72827	1.65674	downregulated
TraesSYM7B03G04023490	21.6734	8.96091	downregulated
TraesSYM6A03G03344010	9.99919	3.77778	downregulated
TraesSYM3D03G01937430	40.9595	18.3896	downregulated
TraesSYM2D03G01320620	10.5661	3.15422	downregulated
TraesSYM3B03G01720690	6.2037	2.81307	downregulated
TraesSYM5D03G03067430	11.2278	4.80279	downregulated
TraesSYM7B03G04205950	2205.76	773.213	downregulated
TraesSYM4D03G02538580	6.6487	1.34011	downregulated
TraesSYM7B03G04007470	45.5253	0.484421	downregulated
TraesSYM2D03G01162990	4.1722	1.0538	downregulated
TraesSYM2D03G01138000	117.917	6.24513	downregulated
TraesSYM6B03G03553300	0.974566	0.38916	downregulated
TraesSYM1A03G00159340	341.505	0.893506	downregulated
TraesSYM3B03G01785610	6.21086	1.41693	downregulated
TraesSYM7D03G04382570	1.64227	0.525049	downregulated
TraesSYM2B03G01000800	1.23277	0.558669	downregulated
TraesSYM2D03G01237280	48.316	12.2119	downregulated
TraesSYM5A03G02675520	0.765003	0.251026	downregulated
TraesSYM5D03G03008000	163.154	58.6715	downregulated
TraesSYM4B03G02372660	2.02707	0.353659	downregulated
TraesSYM1A03G00050810	56.7459	22.0704	downregulated
TraesSYM3A03G01442400	8.00292	2.7313	downregulated
TraesSYM6B03G03511480	1.10951	0.458839	downregulated
TraesSYM5A03G02681690	90.2852	37.5242	downregulated
TraesSYM4A03G02132850	6.18628	0.181282	downregulated
TraesSYM7B03G04076460	2.23838	0.062252	downregulated
TraesSYM1B03G00321490	1.75836	0	downregulated
TraesSYM7A03G03976670	0.50443	0.043664	downregulated
TraesSYM1D03G00433450	57.5656	25.3462	downregulated
TraesSYM3D03G01987600	63.4705	4.52208	downregulated
TraesSYM3A03G01341490	2.93807	0.58233	downregulated
TraesSYM1A03G00001560	0.294423	0	downregulated
TraesSYM7B03G04244340	6.38178	1.03449	downregulated
TraesSYM5A03G02715180	0.863305	0.376322	downregulated
TraesSYM5B03G02821670	5.85451	1.23337	downregulated
TraesSYM1B03G00307330	3.22638	1.09365	downregulated
TraesSYM7D03G04501020	7.54715	2.6799	downregulated
TraesSYM4D03G02584830	2.75498	0.411422	downregulated
TraesSYM1B03G00223170	11.1055	3.44592	downregulated
TraesSYM3D03G01963540	342.779	104.161	downregulated
TraesSYM7D03G04459790	878.269	275.991	downregulated
TraesSYM3B03G01752950	10.0799	4.53952	downregulated
TraesSYM6B03G03459740	1.78145	0.159307	downregulated
TraesSYM3A03G01460760	7.41145	0.321241	downregulated
TraesSYM3B03G01742470	1.05227	0.012747	downregulated
TraesSYM2B03G00911860	1.0635	0.242746	downregulated
TraesSYM1A03G00173290	0.13725	0.019835	downregulated
TraesSYM7B03G04286160	1.61983	0.289195	downregulated
TraesSYM2A03G00825040	1.02664	0.262502	downregulated
TraesSYM7A03G03930380	85.4215	25.9978	downregulated
TraesSYM3D03G01907820	29.3625	8.75439	downregulated
TraesSYM2B03G01048890	5.40363	1.07158	downregulated
TraesSYM7D03G04332180	31.5972	13.4305	downregulated
TraesSYM7A03G03761470	5.67522	2.58512	downregulated
TraesSYM5A03G02768460	24.6501	0.180091	downregulated
TraesSYM7D03G04395580	10.0734	0.155708	downregulated
TraesSYM6B03G03370450	118.623	19.5813	downregulated
TraesSYM1D03G00570820	16.0734	4.0008	downregulated
TraesSYM7A03G03938130	22.8941	0	downregulated
TraesSYM4B03G02365850	186.924	60.0464	downregulated
TraesSYM5B03G02924880	12.0133	3.96472	downregulated
TraesSYM3A03G01477920	43.3113	8.61075	downregulated
TraesSYM4D03G02574070	1.23511	0.46903	downregulated
TraesSYM3B03G01627850	30.0694	0.278761	downregulated
TraesSYM2B03G01072500	5.43078	1.56443	downregulated
TraesSYM1B03G00322110	133.237	35.8564	downregulated
TraesSYM7D03G04485100	1.33569	0.359832	downregulated
TraesSYM1D03G00576330	449.463	23.9151	downregulated
TraesSYM4B03G02385770	1.54042	0.422577	downregulated
TraesSYM7A03G03755840	2.58902	0.122608	downregulated
TraesSYM6B03G03443030	14.5592	6.1037	downregulated
TraesSYM5D03G03036240	3.43554	0	downregulated
TraesSYM1D03G00497800	70.326	28.0003	downregulated
TraesSYM2A03G00674540	115.821	41.9045	downregulated
TraesSYM7A03G03896500	945.226	321.693	downregulated
TraesSYM2D03G01151900	4.07558	1.85212	downregulated
TraesSYM2A03G00669650	0.462995	0.150423	downregulated
TraesSYM7B03G04164980	1.52204	0.259261	downregulated
TraesSYM1B03G00369380	1.48155	0.351412	downregulated
TraesSYM6A03G03198020	1.24327	0.517821	downregulated
TraesSYM4A03G02048320	0.870807	0.25876	downregulated
TraesSYM3D03G02006890	9.948	1.02889	downregulated
TraesSYM5D03G03104270	1.28112	0.39022	downregulated
TraesSYM5A03G02739310	2.66865	0.215777	downregulated
TraesSYM7B03G04065500	5.67523	0.052199	downregulated
TraesSYM7B03G04007430	36.132	0.029568	downregulated
TraesSYM3D03G01968600	16.2036	0.131995	downregulated
TraesSYM2A03G00663980	1020.2	306.732	downregulated
TraesSYM3A03G01326560	1.25011	0.345308	downregulated
TraesSYM4B03G02372700	1.11247	0.06199	downregulated
TraesSYM3B03G01559630	37.0218	10.6382	downregulated
TraesSYM7B03G04006800	236.734	7.62715	downregulated
TraesSYM5A03G02760210	1.10248	0.080548	downregulated
TraesSYM6D03G03643150	680.45	83.8341	downregulated
TraesSYM2D03G01101410	1.29476	0.031642	downregulated
TraesSYM1D03G00419950	22.1088	6.69898	downregulated
TraesSYM5D03G02965210	9.58978	2.03141	downregulated
TraesSYM2D03G01117310	6.28115	0.971879	downregulated
TraesSYM5B03G02832380	124.941	48.1746	downregulated
TraesSYM5B03G02820440	19.8861	5.32287	downregulated
TraesSYM3B03G01732480	52.5336	21.0149	downregulated
TraesSYM3B03G01574110	45.1831	14.5659	downregulated
TraesSYM5D03G03142220	0.45428	0.174395	downregulated
TraesSYM7B03G04067080	2.14252	0.024356	downregulated
TraesSYM6D03G03746880	62.5186	10.51	downregulated
TraesSYM5D03G03046650	36.6722	2.85293	downregulated
TraesSYM1B03G00289140	75.1479	3.11715	downregulated
TraesSYM5D03G03144560	34.8165	5.08779	downregulated
TraesSYM3B03G01679340	2.36512	0.17961	downregulated
TraesSYM7D03G04512300	0.245267	0.058452	downregulated
TraesSYM2D03G01099360	2.0162	0.095499	downregulated
TraesSYM6A03G03203630	302.975	52.7034	downregulated
TraesSYM2B03G00870890	5.16453	2.0347	downregulated
TraesSYM1A03G00152910	12.5471	3.62789	downregulated
TraesSYM1D03G00413500	213.538	60.8041	downregulated
TraesSYM5B03G02865990	1.7831	0.464613	downregulated
TraesSYM2B03G00972490	1.69453	0.095832	downregulated
TraesSYM6D03G03642450	6.42277	2.07233	downregulated
TraesSYM3A03G01494780	5.56752	2.10213	downregulated
TraesSYM4B03G02271930	46.6251	5.81346	downregulated
TraesSYM5D03G03129240	62.0043	13.3688	downregulated
TraesSYM6A03G03235280	139.278	46.692	downregulated
TraesSYM1B03G00211920	2.64398	1.12176	downregulated
TraesSYM5B03G02897960	9.20414	4.12744	downregulated
TraesSYM5B03G02840650	5.07436	0.434947	downregulated
TraesSYM7B03G04251170	18.1274	1.89957	downregulated
TraesSYM4A03G02176890	3.68905	1.14828	downregulated
TraesSYM3B03G01687010	3.09534	0.69384	downregulated
TraesSYM4B03G02396010	19.2295	2.3207	downregulated
TraesSYM2B03G01076470	6.41547	2.71657	downregulated
TraesSYM7D03G04516900	0.400779	0.037458	downregulated
TraesSYM4B03G02409770	3.54509	1.11959	downregulated
TraesSYM2B03G00854930	681.128	43.0702	downregulated
TraesSYM5A03G02686350	13.4641	2.61	downregulated
TraesSYM1A03G00153250	0.337456	0.125384	downregulated
TraesSYM2B03G01013300	2.00338	0.779655	downregulated
TraesSYM5D03G02965180	49.4733	10.7288	downregulated
TraesSYM7A03G03939140	12.831	3.02556	downregulated
TraesSYM3A03G01439730	8.1442	3.5088	downregulated
TraesSYM4D03G02571630	4.50563	1.7835	downregulated
TraesSYM2B03G00838180	0.89548	0.213368	downregulated
TraesSYM2A03G00784080	324.216	21.3104	downregulated
TraesSYM4D03G02442350	2.13184	0.144976	downregulated
TraesSYM1A03G00154280	0.532417	0	downregulated
TraesSYM3B03G01698640	22.6099	4.71825	downregulated
TraesSYM4D03G02539540	224.917	90.8637	downregulated
TraesSYM6D03G03726810	316.523	106.896	downregulated
TraesSYM7B03G04241610	9.07526	3.77779	downregulated
TraesSYM2B03G00924500	6.7347	0.146904	downregulated
TraesSYM6B03G03385010	6.01484	2.4988	downregulated
TraesSYM5B03G02922800	10.3141	2.35517	downregulated
TraesSYM4A03G02057740	33.353	8.96206	downregulated
TraesSYM1D03G00477410	1.56835	0.569837	downregulated
TraesSYM7B03G04031480	35.5097	0.040223	downregulated
TraesSYM7D03G04473360	1.20801	0.199855	downregulated
TraesSYM5A03G02717370	15.8847	1.52981	downregulated
TraesSYM7B03G04074360	0.677451	0.203992	downregulated
TraesSYM3A03G01491430	356.977	116.049	downregulated
TraesSYM6D03G03721160	24.1475	4.14238	downregulated
TraesSYM6A03G03295620	3.96241	0.325258	downregulated
TraesSYM5A03G02781360	63.0938	3.64549	downregulated
TraesSYM7D03G04334160	347.601	99.2844	downregulated
TraesSYM3B03G01630830	9.33292	2.16866	downregulated
TraesSYM7A03G03840190	21.0144	5.3734	downregulated
TraesSYM1B03G00377210	52	0	downregulated
TraesSYM5A03G02758500	3.01742	0.984013	downregulated
TraesSYM4D03G02520730	40.4995	11.3803	downregulated
TraesSYM5A03G02811580	1.65649	0.707274	downregulated
TraesSYM4A03G02134690	0.577524	0.239766	downregulated
TraesSYM3B03G01694950	63.9806	29.2668	downregulated
TraesSYM5B03G02962580	18.7325	4.87097	downregulated
TraesSYM7B03G04151950	27.3935	11.2299	downregulated
TraesSYM2D03G01315880	2.08608	0.889733	downregulated
TraesSYM1A03G00124560	0.81209	0.294166	downregulated
TraesSYM3B03G01563230	3.29682	1.18969	downregulated
TraesSYM2B03G01042100	332.01	86.1394	downregulated
TraesSYM6D03G03673940	2.85729	0.182762	downregulated
TraesSYM2B03G00858820	44.7476	0.098746	downregulated
TraesSYM3B03G01800740	2.8787	1.22688	downregulated
TraesSYM7B03G04007160	11.3254	0.020152	downregulated
TraesSYM5B03G02952910	1.80653	0.597194	downregulated
TraesSYM1D03G00435350	18.8506	7.89271	downregulated
TraesSYM3D03G01822970	1.69293	0.707537	downregulated
TraesSYM7A03G03967070	0.551726	0.180217	downregulated
TraesSYM5A03G02815540	0.325228	0.008922	downregulated
TraesSYM7A03G03780880	8.64407	3.93128	downregulated
TraesSYM5A03G02710990	1.76434	0.465552	downregulated
TraesSYM1A03G00081820	1.48411	0.10228	downregulated
TraesSYM5A03G02704120	5.63516	2.14934	downregulated
TraesSYM4B03G02251570	0.531813	0	downregulated
TraesSYM3A03G01503600	15.6366	4.78823	downregulated
TraesSYM6A03G03244720	45.1673	15.1917	downregulated
TraesSYM5B03G02898450	28.8179	12.2072	downregulated
TraesSYM2B03G00837510	0.544042	0.012377	downregulated
TraesSYM7A03G03982230	1.02127	0.409231	downregulated
TraesSYM4B03G02392530	73.4905	30.3716	downregulated
TraesSYM1B03G00230140	7.88583	3.1102	downregulated
TraesSYM7D03G04363820	0.505404	0.228327	downregulated
TraesSYM4B03G02410650	146.464	5.15681	downregulated
TraesSYM3D03G01884460	1.48541	0.491082	downregulated
TraesSYM6D03G03708630	4.03957	1.28439	downregulated
TraesSYM7B03G04290370	3.24423	1.392	downregulated
TraesSYM6D03G03689700	63.4143	20.3851	downregulated
TraesSYM4B03G02413470	0.849546	0.13521	downregulated
TraesSYM7A03G03819050	2.18764	0.21661	downregulated
TraesSYM3B03G01744940	86.2039	33.8877	downregulated
TraesSYM6B03G03410820	10.0902	0.121732	downregulated
TraesSYM3A03G01456560	1.24983	0.185073	downregulated
TraesSYM3B03G01749200	76.1641	33.0115	downregulated
TraesSYM2D03G01104340	0.906149	0	downregulated
TraesSYM3D03G02025480	4.13993	1.44482	downregulated
TraesSYM6B03G03484230	2.1746	0.841358	downregulated
TraesSYM2B03G01022050	11.4092	3.7321	downregulated
TraesSYM7B03G04069210	560.801	230.715	downregulated
TraesSYM2B03G01028150	80.7432	7.68745	downregulated
TraesSYM2A03G00604640	754.414	40.2414	downregulated
TraesSYM4A03G02152930	136.26	16.4881	downregulated
TraesSYM7B03G04001110	3.9769	0.47751	downregulated
TraesSYM5B03G02839420	3.58936	0.628346	downregulated
TraesSYM6D03G03675940	2.84308	0.133084	downregulated
TraesSYM7D03G04491270	11.6142	2.90373	downregulated
TraesSYM6B03G03448720	1.66627	0.618158	downregulated
TraesSYM6A03G03348140	65.1009	24.0906	downregulated
TraesSYM5B03G02869730	527.973	239.33	downregulated
TraesSYM2D03G01278490	674.504	220.771	downregulated
TraesSYM5A03G02607280	3.25442	1.38613	downregulated
TraesSYM7A03G03827620	1.82866	0.582086	downregulated
TraesSYM4A03G02171270	15.5756	6.00823	downregulated
TraesSYM3D03G01924640	2.96796	1.11508	downregulated
TraesSYM7A03G03820870	11.943	0.205282	downregulated
TraesSYM5A03G02604560	248.607	96.2298	downregulated
TraesSYM2A03G00694050	0.788737	0.238128	downregulated
TraesSYM7B03G04277850	2.02981	0.748964	downregulated
TraesSYM6D03G03685300	64.7007	20.0003	downregulated
TraesSYM5A03G02764090	0.505335	0.119866	downregulated
TraesSYM4A03G02248950	550.918	243.807	downregulated
TraesSYM1D03G00532450	119.77	47.0851	downregulated
TraesSYM1A03G00185700	16.9656	7.67312	downregulated
TraesSYM1B03G00370050	0.606027	0	downregulated
TraesSYM5D03G02993300	33.6437	11.5395	downregulated
TraesSYM6D03G03688670	4.04566	1.4221	downregulated
TraesSYM3A03G01487510	20.3322	4.02552	downregulated
TraesSYM7B03G04281240	37.5668	9.06184	downregulated
TraesSYM1B03G00248850	5.82847	1.20332	downregulated
TraesSYM1A03G00148580	67.1998	3.43808	downregulated
TraesSYM1A03G00020050	64.3552	5.92893	downregulated
TraesSYM3B03G01749220	3.25805	0.93381	downregulated
TraesSYM3B03G01630690	116.426	44.3611	downregulated
TraesSYM1B03G00347820	44.2554	19.9591	downregulated
TraesSYM7D03G04464310	70.7943	30.1455	downregulated
TraesSYM7B03G04240020	7.69731	2.68243	downregulated
TraesSYM6B03G03406500	192.997	26.7591	downregulated
TraesSYM5A03G02721440	1.30655	0.138199	downregulated
TraesSYM6B03G03523940	4.78129	0.14518	downregulated
TraesSYM2A03G00786000	253.179	74.8666	downregulated
TraesSYM3A03G01493520	8.3627	2.31067	downregulated
TraesSYM1D03G00503290	1.06652	0.294577	downregulated
TraesSYM7D03G04503620	44.4141	8.98564	downregulated
TraesSYM6A03G03177140	4.75536	1.13906	downregulated
TraesSYM6A03G03193870	0.637146	0.124559	downregulated
TraesSYM2D03G01189460	156.483	60.6435	downregulated
TraesSYM5D03G03163140	269.364	19.3917	downregulated
TraesSYM7D03G04522490	21.2306	5.94218	downregulated
TraesSYM7B03G04205990	528.709	197.646	downregulated
TraesSYM2A03G00818020	1.66173	0.312434	downregulated
TraesSYM4A03G02042760	2.1005	0.02344	downregulated
TraesSYM7A03G03836060	10.9974	0.371001	downregulated
TraesSYM2A03G00701690	0.537132	0.172678	downregulated
TraesSYM3B03G01614770	435.472	187.645	downregulated
TraesSYM1A03G00117790	1.6655	0.719857	downregulated
TraesSYM3B03G01737570	1.00451	0.396825	downregulated
TraesSYM7D03G04384080	1.18415	0.444811	downregulated
TraesSYM6B03G03558710	2.45221	0	downregulated
TraesSYM2A03G00753290	3.72059	0.945503	downregulated
TraesSYM6A03G03307750	22.9323	2.48194	downregulated
TraesSYM5A03G02595110	49.0583	12.7514	downregulated
TraesSYM5A03G02788180	27.2104	11.5713	downregulated
TraesSYM2B03G00919870	0.934552	0.284055	downregulated
TraesSYM7B03G04114850	0.809865	0.170682	downregulated
TraesSYM1A03G00086370	6.53625	2.59703	downregulated
TraesSYM7A03G03881200	2.24188	0.284353	downregulated
TraesSYM5D03G03047200	13.6273	3.0941	downregulated
TraesSYM3A03G01340690	5.68707	2.57875	downregulated
TraesSYM3D03G01981160	7.7243	2.84753	downregulated
TraesSYM4B03G02307120	3.84559	0.154963	downregulated
TraesSYM2D03G01102010	28.978	12.8525	downregulated
TraesSYM2D03G01295840	6.61313	1.71794	downregulated
TraesSYM5A03G02749360	0.62225	0	downregulated
TraesSYM5D03G02982250	2.24186	0.081645	downregulated
TraesSYM7B03G04048070	9.59904	0	downregulated
TraesSYM3A03G01450680	1.91892	0.165983	downregulated
TraesSYM7A03G03939430	1.94347	0.659641	downregulated
TraesSYM6A03G03325770	1.42662	0	downregulated
TraesSYM6A03G03329770	6.65856	1.30356	downregulated
TraesSYM3D03G02019650	2.18873	0.600875	downregulated
TraesSYM5B03G02829250	0.709378	0.270903	downregulated
TraesSYM6D03G03680280	0.900796	0.401285	downregulated
TraesSYM2A03G00604660	621.177	12.6532	downregulated
TraesSYM1D03G00484990	71.416	27.8838	downregulated
TraesSYM1B03G00187410	177.267	43.6133	downregulated
TraesSYM7B03G04234780	40.6494	10.0739	downregulated
TraesSYM3D03G01880740	3.06304	0.528698	downregulated
TraesSYM5D03G03146480	46.8759	13.7512	downregulated
TraesSYM7D03G04466280	0.794062	0	downregulated
TraesSYM2D03G01117340	347.823	30.7237	downregulated
TraesSYM7B03G04013640	2.09056	0.461595	downregulated
TraesSYM4A03G02085600	12.6081	4.80556	downregulated
TraesSYM4A03G02194070	48.2178	17.3444	downregulated
TraesSYM2B03G01030530	11.7782	3.76808	downregulated
TraesSYM6A03G03191760	9.26699	2.82805	downregulated
TraesSYM3D03G01868300	5.85344	1.90312	downregulated
TraesSYM3B03G01712180	1.35873	0.058983	downregulated
TraesSYM7B03G04143740	70.4889	26.0323	downregulated
TraesSYM5D03G03068700	1.6329	0.338886	downregulated
TraesSYM2B03G01015960	11.8214	1.56489	downregulated
TraesSYM4A03G02171030	11.3958	4.87631	downregulated
TraesSYM3B03G01562160	18.4775	2.95292	downregulated
TraesSYM6B03G03539540	0.603395	0.05762	downregulated
TraesSYM1A03G00151400	0.794816	0.344335	downregulated
TraesSYM7A03G03914560	0.790924	0.211557	downregulated
TraesSYM3A03G01541920	0.990698	0.220788	downregulated
TraesSYM6A03G03337840	0.340806	0.07412	downregulated
TraesSYM4D03G02555320	5.19609	1.69024	downregulated
TraesSYM6A03G03294330	23.2305	8.43244	downregulated
TraesSYM4A03G02098740	5.46943	0.412754	downregulated
TraesSYM4D03G02464700	89.2043	14.4609	downregulated
TraesSYM1B03G00218420	50.0852	13.2276	downregulated
TraesSYM2B03G00879570	256.27	82.2275	downregulated
TraesSYM6B03G03365880	28.4728	5.90161	downregulated
TraesSYM6A03G03196100	11.5076	0.421466	downregulated
TraesSYM6A03G03302220	1.2531	0.091534	downregulated
TraesSYM4B03G02376920	1.57136	0.170258	downregulated
TraesSYM2B03G01003520	2.15599	0.660579	downregulated
TraesSYM7B03G04246800	0.674719	0.129556	downregulated
TraesSYM7A03G03787930	0.841538	0.201318	downregulated
TraesSYM6A03G03214060	0.567903	0.046892	downregulated
TraesSYM6D03G03712060	155.102	59.4675	downregulated
TraesSYM1B03G00228760	6.73359	0	downregulated
TraesSYM7B03G04005990	0.886012	0.22078	downregulated
TraesSYM4A03G02157990	9.23798	2.83651	downregulated
TraesSYM1D03G00454350	13.1689	5.02046	downregulated
TraesSYM1A03G00018770	3.82502	0.137821	downregulated
TraesSYM2D03G01320840	2424.39	654.425	downregulated
TraesSYM5D03G03127800	2.04922	0.665763	downregulated
TraesSYM3B03G01578680	29.7435	0.913085	downregulated
TraesSYM2B03G01060330	3.66736	1.65925	downregulated
TraesSYM3B03G01785080	16.8662	1.93402	downregulated
TraesSYM2D03G01183580	275.606	37.9109	downregulated
TraesSYM5A03G02738180	1.24489	0.539058	downregulated
TraesSYM1B03G00370560	0.537825	0.114099	downregulated
TraesSYM6A03G03335970	153.722	0.929315	downregulated
TraesSYM3B03G01712290	0.837193	0.36956	downregulated
TraesSYM1D03G00555610	0.813607	0.092965	downregulated
TraesSYM3D03G01966180	6.0064	0.781911	downregulated
TraesSYM6D03G03675930	3.38434	0.244102	downregulated
TraesSYM2B03G00878720	33.1218	10.4694	downregulated
TraesSYM5A03G02797760	3433.03	937.053	downregulated
TraesSYM3B03G01689830	0.869417	0.027882	downregulated
TraesSYM7A03G03812310	0.873741	0.341748	downregulated
TraesSYM7B03G04009490	129.999	21.8835	downregulated
TraesSYM5A03G02747250	166.831	71.0158	downregulated
TraesSYM5D03G03063470	2.55192	0.492071	downregulated
TraesSYM5A03G02615890	41.334	10.6193	downregulated
TraesSYM1A03G00128960	2.45998	0.762239	downregulated
TraesSYM7B03G04250910	3.87718	1.18991	downregulated
TraesSYM2A03G00727270	3.31083	1.33897	downregulated
TraesSYM7D03G04399130	0.829611	0.34356	downregulated
TraesSYM2A03G00774900	12.7231	4.78015	downregulated
TraesSYM1D03G00488700	178.545	11.0377	downregulated
TraesSYM7A03G03935820	1.15407	0.184212	downregulated
TraesSYM3A03G01351290	4.19908	1.09012	downregulated
TraesSYM5D03G03059460	3.88937	1.58406	downregulated
TraesSYM4A03G02031570	6.05753	0.43251	downregulated
TraesSYM3B03G01556540	3.23425	1.26894	downregulated
TraesSYM6D03G03604280	1.26087	0.421664	downregulated
TraesSYM2B03G00877980	1.55343	0.053681	downregulated
TraesSYM4B03G02251070	35.5773	6.7515	downregulated
TraesSYM3B03G01645850	278.432	31.0272	downregulated
TraesSYM5B03G02884880	0.540219	0.185231	downregulated
TraesSYM4D03G02569820	2.16547	0.034719	downregulated
TraesSYM4B03G02430890	156.489	29.525	downregulated
TraesSYM6B03G03451440	17.8295	7.31815	downregulated
TraesSYM5A03G02737520	2.62517	0.041305	downregulated
TraesSYM2B03G01090570	15.4162	4.9608	downregulated
TraesSYM6B03G03404590	20.95	7.92778	downregulated
TraesSYM4D03G02453070	3.97799	1.19678	downregulated
TraesSYM5B03G02827740	0.439831	0.133885	downregulated
TraesSYM1B03G00291650	191.598	63.4546	downregulated
TraesSYM2B03G01027970	1.47753	0.440974	downregulated
TraesSYM3D03G01912360	1.63458	0.113756	downregulated
TraesSYM5A03G02700850	0.798363	0.338854	downregulated
TraesSYM2D03G01163600	22.7327	4.95739	downregulated
TraesSYM7A03G03894470	1.50113	0.611509	downregulated
TraesSYM7A03G03807900	122.855	25.8486	downregulated
TraesSYM2A03G00734680	198.227	2.67942	downregulated
TraesSYM4D03G02587740	12.5805	3.14018	downregulated
TraesSYM6A03G03358710	0.706377	0.257343	downregulated
TraesSYM5A03G02782200	534.651	105.066	downregulated
TraesSYM4D03G02522270	94.877	19.8319	downregulated
TraesSYM4A03G02160780	120.638	35.1803	downregulated
TraesSYM2B03G01088650	32.3531	12.358	downregulated
TraesSYM5D03G03126160	0.711485	0.08808	downregulated
TraesSYM6A03G03206560	139.037	0.206148	downregulated
TraesSYM5A03G02725890	5.66592	2.56194	downregulated
TraesSYM3A03G01498020	9.21228	1.80369	downregulated
TraesSYM4B03G02305120	119.477	32.9969	downregulated
TraesSYM5D03G03163360	21.3245	0.844586	downregulated
TraesSYM1B03G00342120	16.3993	6.98957	downregulated
TraesSYM3D03G02016300	6.75187	1.40613	downregulated
TraesSYM2B03G00973480	162.352	66.9942	downregulated
TraesSYM1A03G00184380	7.99479	1.81482	downregulated
TraesSYM2D03G01211780	1.7702	0.490097	downregulated
TraesSYM3D03G02014350	41.5569	10.6176	downregulated
TraesSYM4D03G02501990	3.07906	0.505696	downregulated
TraesSYM5A03G02721670	3.34807	0.289094	downregulated
TraesSYM4A03G02185000	0.474026	0.209024	downregulated
TraesSYM5D03G03107000	2.13444	0.704693	downregulated
TraesSYM1D03G00485870	3.27953	0.229596	downregulated
TraesSYM5A03G02807830	0.63523	0.203658	downregulated
TraesSYM6D03G03706880	33.9009	8.81912	downregulated
TraesSYM7D03G04529530	4.01761	0.044282	downregulated
TraesSYM2A03G00655970	824.395	372.719	downregulated
TraesSYM2D03G01122390	2.02022	0.813852	downregulated
TraesSYM6B03G03410980	1.0332	0.032876	downregulated
TraesSYM3D03G01966430	7.38968	2.14245	downregulated
TraesSYM4B03G02414950	13.174	5.15711	downregulated
TraesSYM1D03G00528670	12.5168	2.71103	downregulated
TraesSYM5D03G03033710	7.93614	0.64028	downregulated
TraesSYM2A03G00727020	0.209524	0.034529	downregulated
TraesSYM2D03G01302680	1.35985	0.206254	downregulated
TraesSYM6B03G03413360	6.71151	2.68622	downregulated
TraesSYM5B03G02880960	36.5918	5.21164	downregulated
TraesSYM2D03G01161240	659.666	23.1745	downregulated
TraesSYM4D03G02571550	31.9756	4.45495	downregulated
TraesSYM5B03G02915140	17.0096	0.18023	downregulated
TraesSYM3B03G01596250	86.5636	37.3257	downregulated
TraesSYM4B03G02295530	5.43939	1.22151	downregulated
TraesSYM1D03G00483270	0.359185	0.136696	downregulated
TraesSYM4A03G02183080	5.38634	0.40416	downregulated
TraesSYM7B03G04071140	22.0779	8.27708	downregulated
TraesSYM1A03G00118730	0.730484	0.086799	downregulated
TraesSYM4D03G02538530	4.35508	1.7788	downregulated
TraesSYM2D03G01131140	8.38257	3.03121	downregulated
TraesSYM6B03G03532410	997	122.664	downregulated
TraesSYM7D03G04426330	2.03989	0.583747	downregulated
TraesSYM1D03G00486870	7.44992	1.82872	downregulated
TraesSYM3D03G01863860	12.57	3.854	downregulated
TraesSYM6D03G03717190	1.30988	0	downregulated
TraesSYM3B03G01673450	1.66495	0.672261	downregulated
TraesSYM2D03G01220100	5.9595	2.19243	downregulated
TraesSYM3D03G01920490	2.17261	0.811223	downregulated
TraesSYM3D03G01876730	4.90818	2.20267	downregulated
TraesSYM7D03G04471600	3.92866	0.527513	downregulated
TraesSYM5A03G02806180	0.814102	0.251484	downregulated
TraesSYM6D03G03684970	15.192	3.64958	downregulated
TraesSYM5D03G03062810	37.1447	12.464	downregulated
TraesSYM2A03G00812500	29.0715	3.52571	downregulated
TraesSYM1B03G00245560	1.70269	0	downregulated
TraesSYM7D03G04508340	8.3623	0.550711	downregulated
TraesSYM7A03G03819980	4.00772	1.80233	downregulated
TraesSYM2B03G00857270	13.5961	2.83305	downregulated
TraesSYM2B03G00847040	23.0352	5.17973	downregulated
TraesSYM1A03G00178320	0.992272	0.393445	downregulated
TraesSYM2D03G01244720	0.532955	0.176597	downregulated
TraesSYM7B03G04047930	101.554	0.662564	downregulated
TraesSYM7A03G03982020	94.6219	20.1425	downregulated
TraesSYM1B03G00200600	18.7899	7.39266	downregulated
TraesSYM5D03G03006820	1.90262	0.448146	downregulated
TraesSYM1B03G00287440	21.3591	8.99956	downregulated
TraesSYM3D03G01975320	99.4523	37.6459	downregulated
TraesSYM1B03G00307170	1.3338	0.021853	downregulated
TraesSYM2D03G01247830	0.432272	0	downregulated
TraesSYM6D03G03699080	9.39973	2.50989	downregulated
TraesSYM2A03G00825850	1.72954	0.378561	downregulated
TraesSYM6A03G03356780	7.80627	1.68409	downregulated
TraesSYM7D03G04421530	20.4688	9.27425	downregulated
TraesSYM6A03G03237070	7.27217	2.74197	downregulated
TraesSYM3D03G01991960	7.77822	1.0859	downregulated
TraesSYM2A03G00819150	44.8495	3.09905	downregulated
TraesSYM2D03G01170620	1007.69	159.551	downregulated
TraesSYM4B03G02259120	5.67248	0.356477	downregulated
TraesSYM3A03G01548870	6.66292	2.81873	downregulated
TraesSYM7D03G04500550	3.05956	0.8383	downregulated
TraesSYM6A03G03313870	36.2345	7.94197	downregulated
TraesSYM7D03G04468110	51.3541	14.7588	downregulated
TraesSYM6D03G03611990	1.27701	0.499676	downregulated
TraesSYM3A03G01446230	1.58952	0.27969	downregulated
TraesSYM1D03G00537950	0.519043	0.192787	downregulated
TraesSYM7D03G04491680	97.9513	29.6226	downregulated
TraesSYM1B03G00191170	4.71477	1.73448	downregulated
TraesSYM4B03G02422660	2.3699	0.900534	downregulated
TraesSYM5B03G02855790	114.953	46.9449	downregulated
TraesSYM7D03G04516970	2.49809	0.140103	downregulated
TraesSYM3B03G01599320	0.846	0	downregulated
TraesSYM4D03G02545680	4.30585	1.54439	downregulated
TraesSYM7B03G04147290	7035.74	2022.26	downregulated
TraesSYM3A03G01509560	83.4933	28.4806	downregulated
TraesSYM2D03G01266820	1788.53	676.896	downregulated
TraesSYM1D03G00533730	3.74842	1.51401	downregulated
TraesSYM2A03G00735410	1447.51	376.521	downregulated
TraesSYM2A03G00635930	12.0093	5.38541	downregulated
TraesSYM2A03G00785390	6.3155	2.22749	downregulated
TraesSYM6B03G03498540	3.68565	1.25492	downregulated
TraesSYM4D03G02582480	16.0265	5.69467	downregulated
TraesSYM3D03G01992190	6.65888	0.684049	downregulated
TraesSYM3D03G01837310	78.6424	35.0605	downregulated
TraesSYM5A03G02797050	1.7865	0.316166	downregulated
TraesSYM2D03G01129590	16.6191	1.23106	downregulated
TraesSYM5A03G02595200	6.2621	2.4842	downregulated
TraesSYM7A03G03750570	4.22813	1.15498	downregulated
TraesSYM3B03G01695430	0.941161	0.140291	downregulated
TraesSYM4B03G02358170	1.4709	0.26533	downregulated
TraesSYM7B03G04017990	5.38952	0.333208	downregulated
TraesSYM7D03G04368790	5.31034	1.74296	downregulated
TraesSYM3B03G01627690	1.10434	0.060001	downregulated
TraesSYM6A03G03240840	4.57177	0.998412	downregulated
TraesSYM2B03G00837900	17.6793	0	downregulated
TraesSYM3B03G01800870	1.3871	0	downregulated
TraesSYM3A03G01351380	12.6182	4.47201	downregulated
TraesSYM4B03G02375330	19.1938	4.84523	downregulated
TraesSYM4D03G02584850	4.18024	0.6964	downregulated
TraesSYM2D03G01294540	21.6191	8.4989	downregulated
TraesSYM5B03G02875490	5.33969	2.17033	downregulated
TraesSYM2A03G00822920	1.6891	0.383038	downregulated
TraesSYM2A03G00722800	4.20535	1.26064	downregulated
TraesSYM4B03G02294040	432.812	142.111	downregulated
TraesSYM5B03G02915160	19.7899	0.825311	downregulated
TraesSYM2B03G00835110	5.18815	0.231607	downregulated
TraesSYM5D03G03146750	14.5014	1.14142	downregulated
TraesSYM3B03G01686500	14.9367	1.05721	downregulated
TraesSYM1B03G00347310	11.2021	0.206171	downregulated
TraesSYM3A03G01470660	1.06795	0.179018	downregulated
TraesSYM7B03G03995310	3.20733	1.11677	downregulated
TraesSYM1B03G00191780	35.3428	5.55558	downregulated
TraesSYM7B03G04166700	0.750659	0.196763	downregulated
TraesSYM3B03G01794940	1.58737	0.144298	downregulated
TraesSYM3B03G01608350	38.0634	16.1497	downregulated
TraesSYM6B03G03542770	22.2826	3.54163	downregulated
TraesSYM6B03G03392590	9.92072	2.39774	downregulated
TraesSYM2B03G00926420	5.22893	0.771001	downregulated
TraesSYM3B03G01732350	1.76826	0.611877	downregulated
TraesSYM3D03G01932030	44.4263	19.4947	downregulated
TraesSYM4D03G02446550	0.403446	0.095768	downregulated
TraesSYM2D03G01272950	0.670445	0.226432	downregulated
TraesSYM6A03G03218390	8.93709	1.08524	downregulated
TraesSYM7B03G04214410	115.331	31.6818	downregulated
TraesSYM1A03G00178230	2.9097	1.26212	downregulated
TraesSYM7B03G04115400	22.9715	0.612931	downregulated
TraesSYM3A03G01338800	0.466303	0.105684	downregulated
TraesSYM3D03G01908850	10.6468	2.44667	downregulated
TraesSYM2D03G01256840	7.44243	3.3761	downregulated
TraesSYM7D03G04345340	413.738	189.625	downregulated
TraesSYM2A03G00772460	669.596	12.1223	downregulated
TraesSYM6B03G03487680	15.1502	0.846517	downregulated
TraesSYM7D03G04390910	14.9119	1.65687	downregulated
TraesSYM6B03G03504750	19.5207	1.25348	downregulated
TraesSYM2D03G01115560	128.569	0.574729	downregulated
TraesSYM2A03G00698170	1.82873	0.417872	downregulated
TraesSYM7B03G04286530	2.33093	0.019007	downregulated
TraesSYM2B03G00999820	4.29959	1.79298	downregulated
TraesSYM4A03G02191480	337.112	66.6911	downregulated
TraesSYM7B03G04247030	18.8568	3.37334	downregulated
TraesSYM2D03G01202900	1.00585	0.05602	downregulated
TraesSYM4D03G02442480	23.6047	9.07478	downregulated
TraesSYM2A03G00620070	13.1511	5.69408	downregulated
TraesSYM3A03G01480050	54.3416	19.9915	downregulated
TraesSYM5B03G02864460	1.87068	0.823197	downregulated
TraesSYM3D03G01822320	1.3834	0.101165	downregulated
TraesSYM3D03G02006960	0.979934	0.116313	downregulated
TraesSYM7D03G04385640	0.977873	0.299547	downregulated
TraesSYM3B03G01795440	1.41972	0.033477	downregulated
TraesSYM7D03G04530700	13.5834	0.255479	downregulated
TraesSYM7B03G04102890	14.2266	0.031373	downregulated
TraesSYM3D03G01996700	29.7839	1.96558	downregulated
TraesSYM6B03G03489160	1.85301	0.323856	downregulated
TraesSYM2B03G00838060	1.08445	0.024162	downregulated
TraesSYM7A03G03938420	21.984	9.65025	downregulated
TraesSYM5D03G03163490	6.31043	0	downregulated
TraesSYM6B03G03569830	0.550467	0.131421	downregulated
TraesSYM4B03G02253110	13.1244	4.4348	downregulated
TraesSYM7B03G04123390	5.44624	0.25479	downregulated
TraesSYM4B03G02387850	36.085	10.0322	downregulated
TraesSYM3B03G01738320	896.818	397.208	downregulated
TraesSYM3D03G01921950	2.5927	0.037215	downregulated
TraesSYM6A03G03353530	0.333239	0.082065	downregulated
TraesSYM2D03G01301000	54.2192	19.5091	downregulated
TraesSYM7B03G04048660	9.74266	1.89214	downregulated
TraesSYM2D03G01323350	1.76883	0.902316	downregulated
TraesSYM7B03G04003160	4.22325	1.68509	downregulated
TraesSYM7A03G03920590	3.11453	1.39986	downregulated
TraesSYM7D03G04496300	2.59536	0.571353	downregulated
TraesSYM1D03G00490330	24.0677	1.38308	downregulated
TraesSYM7B03G04281140	4.30046	1.24001	downregulated
TraesSYM5B03G02881980	2.40008	0.592972	downregulated
TraesSYM2B03G00842030	21.8764	9.90214	downregulated
TraesSYM7D03G04403680	7.62035	0.086927	downregulated
TraesSYM2D03G01152170	2.42584	0.859554	downregulated
TraesSYM5A03G02638880	2.75177	0.397887	downregulated
TraesSYM7B03G04050870	0.790066	0	downregulated
TraesSYM2A03G00782390	6.24347	0.460099	downregulated
TraesSYM5D03G03065590	5.79889	1.26141	downregulated
TraesSYM3B03G01630650	176.58	66.9975	downregulated
TraesSYM5D03G03016710	9.37112	3.09506	downregulated
TraesSYM2D03G01263250	1.54226	0.611388	downregulated
TraesSYM6A03G03314350	7.62704	3.23572	downregulated
TraesSYM3B03G01574190	0.371317	0.03599	downregulated
TraesSYM2D03G01119840	2.49431	0.72971	downregulated
TraesSYM5A03G02797750	539.28	184.477	downregulated
TraesSYM1A03G00147850	1.4157	0.52227	downregulated
TraesSYM4A03G02183300	1.05085	0.40891	downregulated
TraesSYM7A03G03823010	1.49012	0	downregulated
TraesSYM7B03G04007000	248.128	37.3816	downregulated
TraesSYM6D03G03697640	0.392981	0.034599	downregulated
TraesSYM7A03G03929950	20.3489	4.261	downregulated
TraesSYM7A03G03919480	81.3006	25.524	downregulated
TraesSYM5B03G02910000	1683.24	327.163	downregulated
TraesSYM2B03G01083140	12.1128	5.52406	downregulated
TraesSYM5A03G02795620	0.779027	0.198363	downregulated
TraesSYM6B03G03392750	2.6745	0.165779	downregulated
TraesSYM1B03G00399660	419.542	15.3494	downregulated
TraesSYM2A03G00709480	15.2965	0.441646	downregulated
TraesSYM4A03G02057770	9.86071	3.12768	downregulated
TraesSYM2B03G00886710	0.992856	0.334098	downregulated
TraesSYM1B03G00384230	1.90239	0.436496	downregulated
TraesSYM2B03G01074440	2.91111	1.19119	downregulated
TraesSYM7A03G03757110	116.924	11.5788	downregulated
TraesSYM3D03G02018200	17.4807	4.19739	downregulated
TraesSYM2B03G01044760	198.18	62.3473	downregulated
TraesSYM1B03G00374220	0.88294	0.170122	downregulated
TraesSYM6B03G03575940	2.03179	0.570402	downregulated
TraesSYM6A03G03323710	13.1675	4.44731	downregulated
TraesSYM6A03G03182380	45.5134	15.7524	downregulated
TraesSYM3A03G01506110	4.71254	2.14732	downregulated
TraesSYM5A03G02665410	14.6635	0.280284	downregulated
TraesSYM3A03G01377170	1.03628	0.088011	downregulated
TraesSYM2D03G01266800	1694.07	514.847	downregulated
TraesSYM7A03G03754560	414.192	129.996	downregulated
TraesSYM6B03G03407910	102.879	32.13	downregulated
TraesSYM2A03G00735920	2.13064	0.37432	downregulated
TraesSYM4B03G02292990	5.24823	1.85405	downregulated
TraesSYM3D03G01933360	1.39259	0.600515	downregulated
TraesSYM2D03G01170650	1.68312	0.436815	downregulated
TraesSYM4B03G02420220	0.804966	0.138625	downregulated
TraesSYM4A03G02133590	140.956	51.726	downregulated
TraesSYM7A03G03904590	1.47104	0.273186	downregulated
TraesSYM6A03G03230860	19.3196	7.68342	downregulated
TraesSYM4B03G02344030	1.4159	0.077993	downregulated
TraesSYM2B03G01019960	10.9757	3.64334	downregulated
TraesSYM7B03G04087190	2.43915	0.832448	downregulated
TraesSYM4A03G02062750	10.4616	3.63732	downregulated
TraesSYM3A03G01397390	0.763377	0.084602	downregulated
TraesSYM3B03G01785590	34.2999	8.94564	downregulated
TraesSYM3A03G01519670	1.54865	0.108985	downregulated
TraesSYM1B03G00377190	138.762	0.614072	downregulated
TraesSYM1A03G00041410	1.79227	0	downregulated
TraesSYM4A03G02050670	0.65945	0.176842	downregulated
TraesSYM6D03G03739310	1.13127	0.146319	downregulated
TraesSYM3D03G01884870	1.85975	0.526016	downregulated
TraesSYM2D03G01296730	33.8356	2.21767	downregulated
TraesSYM2B03G00861150	3.32745	0.863896	downregulated
TraesSYM5D03G03037820	2.26951	0.578677	downregulated
TraesSYM7B03G04060080	3.6937	1.23409	downregulated
TraesSYM4B03G02400080	2.56986	0.780051	downregulated
TraesSYM7A03G03971020	7.63425	0.077539	downregulated
TraesSYM1A03G00101290	31.8043	1.39741	downregulated
TraesSYM6D03G03633120	1.08018	0.228506	downregulated
TraesSYM2A03G00737860	3.48079	0.239163	downregulated
TraesSYM5A03G02812580	205.228	36.4595	downregulated
TraesSYM6A03G03330890	1.68935	0.576238	downregulated
TraesSYM5B03G02962060	3.02378	0.627643	downregulated
TraesSYM7B03G04031470	86.8409	0.182451	downregulated
TraesSYM3B03G01733230	27.3622	11.3773	downregulated
TraesSYM3B03G01593420	16.9775	7.70402	downregulated
TraesSYM3B03G01714300	1.23896	0.389144	downregulated
TraesSYM5A03G02711060	0.947737	0.172466	downregulated
TraesSYM5A03G02770090	2.50986	0.9415	downregulated
TraesSYM3D03G01980840	10.6204	4.08641	downregulated
TraesSYM7A03G03890610	9.67559	4.15776	downregulated
TraesSYM7B03G04307190	4.09487	0.890476	downregulated
TraesSYM1A03G00119090	138.342	32.2941	downregulated
TraesSYM7A03G03967430	1.40296	0.03133	downregulated
TraesSYM4D03G02467160	1553.27	57.9279	downregulated
TraesSYM5D03G03082250	1.32449	0.284213	downregulated
TraesSYM6B03G03540470	1.74716	0.768927	downregulated
TraesSYM5A03G02788060	1.35339	0.109969	downregulated
TraesSYM6D03G03705100	1.44709	0.46923	downregulated
TraesSYM7B03G04007090	10.4897	0.037342	downregulated
TraesSYM7D03G04412000	5.66154	0.229117	downregulated
TraesSYM6A03G03237310	6.62955	2.01172	downregulated
TraesSYM5A03G02781170	127.777	0.345105	downregulated
TraesSYM7D03G04324260	790.011	334.096	downregulated
TraesSYM4D03G02545130	3.92402	0.527232	downregulated
TraesSYM3B03G01602490	5.72076	2.18927	downregulated
TraesSYM7B03G04157200	1.1066	0.415537	downregulated
TraesSYM1D03G00515640	108.091	36.5407	downregulated
TraesSYM4A03G02038300	8.44654	2.40381	downregulated
TraesSYM3B03G01564750	2.60283	0.04553	downregulated
TraesSYM4D03G02464730	28.5992	10.2815	downregulated
TraesSYM3A03G01361320	3.04398	1.32034	downregulated
TraesSYM5A03G02787540	28.6387	12.1984	downregulated
TraesSYM7D03G04526370	0.817927	0.169152	downregulated
TraesSYM7A03G03939060	0.919122	0.276248	downregulated
TraesSYM2D03G01170550	14.1855	5.67244	downregulated
TraesSYM5A03G02726050	3.899	1.72828	downregulated
TraesSYM3B03G01665920	10.3031	3.94755	downregulated
TraesSYM3A03G01480320	3.41818	1.40255	downregulated
TraesSYM6B03G03386520	5.08776	0.980822	downregulated
TraesSYM7B03G04230570	0.463518	0.176851	downregulated
TraesSYM3A03G01464800	3.01494	0.321504	downregulated
TraesSYM6D03G03675640	149.233	53.9177	downregulated
TraesSYM2A03G00803540	9.15629	3.90253	downregulated
TraesSYM7B03G04118760	1.9479	0.411404	downregulated
TraesSYM5B03G02857780	3.75459	1.08529	downregulated
TraesSYM3A03G01333010	4.69107	2.14498	downregulated
TraesSYM5D03G03151380	18.3552	4.02191	downregulated
TraesSYM2A03G00717070	5.6028	0.17904	downregulated
TraesSYM1D03G00495830	18.2724	3.37086	downregulated
TraesSYM7A03G03980600	7.16456	2.54708	downregulated
TraesSYM7A03G03900820	52.7173	14.707	downregulated
TraesSYM3B03G01560070	2.29079	0.05102	downregulated
TraesSYM3A03G01494320	4.77121	1.05276	downregulated
TraesSYM2A03G00762770	1.00182	0.122959	downregulated
TraesSYM3A03G01378230	1.67298	0.332979	downregulated
TraesSYM2A03G00606850	203.254	0.212809	downregulated
TraesSYM2A03G00784210	46.3206	2.4688	downregulated
TraesSYM5B03G02949510	17.364	7.60375	downregulated
TraesSYM6A03G03193400	2.97214	0.808319	downregulated
TraesSYM7A03G03856010	1286.81	7.66169	downregulated
TraesSYM7B03G04107400	1.38417	0.521917	downregulated
TraesSYM4A03G02047300	10.1127	3.86051	downregulated
TraesSYM4A03G02058380	5.42009	1.16562	downregulated
TraesSYM5D03G03063070	1.89098	0.529931	downregulated
TraesSYM3B03G01789160	16.3964	1.26482	downregulated
TraesSYM6A03G03272930	1.44199	0.158674	downregulated
TraesSYM6A03G03180220	12.7655	4.2564	downregulated
TraesSYM7B03G04176270	581.434	253.212	downregulated
TraesSYM3A03G01498270	105.773	44.0345	downregulated
TraesSYM7D03G04509530	84.6897	0.200677	downregulated
TraesSYM1B03G00394360	893.149	41.4942	downregulated
TraesSYM1D03G00490400	5.54654	1.84067	downregulated
TraesSYM2B03G00980390	82.9646	30.5629	downregulated
TraesSYM6D03G03617410	2.4368	0.678921	downregulated
TraesSYM2B03G00854940	274.036	1.9446	downregulated
TraesSYM1A03G00173150	14.831	5.08159	downregulated
TraesSYM3B03G01670100	17.1212	3.31552	downregulated
TraesSYM1D03G00485320	1.48603	0.488891	downregulated
TraesSYM3B03G01711460	3.10935	0.211062	downregulated
TraesSYM6B03G03402350	2.14524	0.081036	downregulated
TraesSYM1B03G00238490	61.1407	0.311186	downregulated
TraesSYM6D03G03725310	3.81046	0.414369	downregulated
TraesSYM6D03G03732600	2.4488	0.408741	downregulated
TraesSYM7A03G03787210	86.2743	30.112	downregulated
TraesSYM2A03G00787980	68.3904	12.154	downregulated
TraesSYM2D03G01303670	1.62585	0.467622	downregulated
TraesSYM7B03G04281270	1473.69	373.371	downregulated
TraesSYM4B03G02346130	1.95497	0.094708	downregulated
TraesSYM5B03G02925310	59.3126	0.294747	downregulated
TraesSYM2D03G01265740	1.57443	0.580648	downregulated
TraesSYM5D03G03012690	85.8921	32.7371	downregulated
TraesSYM3A03G01514580	3.40268	0.932613	downregulated
TraesSYM2D03G01230430	0.366094	0.070218	downregulated
TraesSYM3A03G01509600	513.987	118.732	downregulated
TraesSYM2A03G00805650	15.8431	3.30105	downregulated
TraesSYM2A03G00810880	4.70828	2.11974	downregulated
TraesSYM3B03G01563930	81.432	0	downregulated
TraesSYM1D03G00572440	26.6286	6.05659	downregulated
TraesSYM5D03G03062580	31.2144	4.98463	downregulated
TraesSYM3B03G01578640	8.61574	0.733636	downregulated
TraesSYM3A03G01445430	2.54084	0.105647	downregulated
TraesSYM2D03G01306200	0.862469	0.142391	downregulated
TraesSYM6A03G03320310	159.042	39.7232	downregulated
TraesSYM2A03G00718580	1.24444	0.149812	downregulated
TraesSYM7A03G03967710	2.57596	1.11447	downregulated
TraesSYM2B03G00979660	5.84558	2.16907	downregulated
TraesSYM2A03G00768520	0.441857	0	downregulated
TraesSYM3B03G01620460	104.937	37.9067	downregulated
TraesSYM7A03G03789880	43.8013	9.34408	downregulated
TraesSYM2B03G00967240	1.35791	0.197256	downregulated
TraesSYM1D03G00571210	18.5479	4.56564	downregulated
TraesSYM7A03G03769790	1.14837	0.308042	downregulated
TraesSYM6D03G03697080	3.77187	1.72203	downregulated
TraesSYM1A03G00132090	81.6055	0.334801	downregulated
TraesSYM4A03G02131050	0.772051	0.04184	downregulated
TraesSYM3A03G01488960	4.34772	1.48212	downregulated
TraesSYM4B03G02308260	1.03058	0.451791	downregulated
TraesSYM3A03G01538330	1.42109	0.162784	downregulated
TraesSYM1A03G00010420	3575.55	128.271	downregulated
TraesSYM4D03G02550260	5.98712	0.729335	downregulated
TraesSYM2A03G00604720	580.589	4.48823	downregulated
TraesSYM4A03G02064060	72.4536	3.60667	downregulated
TraesSYM1A03G00012090	66.8391	17.0402	downregulated
TraesSYM3A03G01459000	1.33634	0.588262	downregulated
TraesSYM3A03G01490030	1.49046	0.177896	downregulated
TraesSYM2B03G01069710	10.37	4.41857	downregulated
TraesSYM6A03G03315640	56.1089	3.07761	downregulated
TraesSYM6D03G03623800	1.4782	0.590813	downregulated
TraesSYM4B03G02413390	2.15449	0.42469	downregulated
TraesSYM5B03G02914960	8.2739	0.073933	downregulated
TraesSYM2B03G00967870	25.5769	2.41372	downregulated
TraesSYM4B03G02412240	459.953	198.514	downregulated
TraesSYM5D03G03004780	13.7887	1.68697	downregulated
TraesSYM6B03G03396430	2.30583	0.373435	downregulated
TraesSYM1A03G00159320	539.745	1.76295	downregulated
TraesSYM5A03G02802290	4.40358	0.068718	downregulated
TraesSYM7A03G03779690	1.36401	0.048239	downregulated
TraesSYM3A03G01392260	1.03076	0.249629	downregulated
TraesSYM1D03G00521090	2.34462	1.02641	downregulated
TraesSYM7B03G04143020	9.24941	1.29427	downregulated
TraesSYM5D03G03128960	2.76754	0.568723	downregulated
TraesSYM2B03G01072780	5.82851	1.6126	downregulated
TraesSYM3A03G01333580	5.55877	1.90457	downregulated
TraesSYM7B03G04321110	10.6301	4.37911	downregulated
TraesSYM4D03G02474600	533.891	181.69	downregulated
TraesSYM2D03G01251760	1.68175	0.187265	downregulated
TraesSYM3D03G01835790	0.957738	0.224662	downregulated
TraesSYM5B03G02820620	10.8262	3.8498	downregulated
TraesSYM1A03G00170210	4.73764	1.58876	downregulated
TraesSYM2B03G01066520	30.8199	8.56953	downregulated
TraesSYM3A03G01428890	12.7995	4.12122	downregulated
TraesSYM7A03G03769460	132.575	30.8251	downregulated
TraesSYM1D03G00536540	11.929	0.261131	downregulated
TraesSYM1B03G00340150	66.5971	19.3241	downregulated
TraesSYM6D03G03642180	0.87277	0.072037	downregulated
TraesSYM3D03G02014450	15.5901	2.60293	downregulated
TraesSYM2D03G01114140	207.958	78.974	downregulated
TraesSYM2B03G01042170	32.438	4.75209	downregulated
TraesSYM2A03G00723520	199.719	6.44688	downregulated
TraesSYM7B03G04081960	1.49676	0.030333	downregulated
TraesSYM6D03G03677530	6.98247	0.328146	downregulated
TraesSYM4D03G02577790	152.176	4.17432	downregulated
TraesSYM5A03G02624690	18.9076	7.38669	downregulated
TraesSYM3B03G01630860	4.34677	0.42765	downregulated
TraesSYM4B03G02364640	5.48962	2.12283	downregulated
TraesSYM5A03G02794200	1.49873	0.098063	downregulated
TraesSYM1D03G00536970	43.8727	16.7786	downregulated
TraesSYM6B03G03540560	3.76572	1.42492	downregulated
TraesSYM3A03G01380070	0.381525	0.137907	downregulated
TraesSYM5A03G02767690	5.00045	1.63356	downregulated
TraesSYM5B03G02839960	3.85189	0.630945	downregulated
TraesSYM2B03G01027630	811.893	202.517	downregulated
TraesSYM6D03G03719430	3.91846	0.782578	downregulated
TraesSYM6B03G03433710	80.7784	35.9961	downregulated
TraesSYM2D03G01309330	1.92303	0.624636	downregulated
TraesSYM7D03G04393770	0.765964	0.151985	downregulated
TraesSYM4B03G02269080	0.874973	0.391185	downregulated
TraesSYM1D03G00580100	12.5709	5.50312	downregulated
TraesSYM4A03G02150700	1343.5	45.0635	downregulated
TraesSYM7A03G03919910	3.65595	1.57284	downregulated
TraesSYM7A03G03915050	0.653625	0	downregulated
TraesSYM1A03G00018150	2.76923	0.821436	downregulated
TraesSYM4B03G02397680	3.11848	1.41307	downregulated
TraesSYM2B03G00832710	2.575	0.059686	downregulated
TraesSYM2A03G00639050	1.75666	0.192918	downregulated
TraesSYM3D03G01824360	0.625458	0.285671	downregulated
TraesSYM5D03G03069290	326.58	10.2788	downregulated
TraesSYM5D03G03002510	112.017	51.0922	downregulated
TraesSYM1B03G00275740	3.94248	1.50237	downregulated
TraesSYM2A03G00621210	24.6282	10.8812	downregulated
TraesSYM7B03G04105080	67.8229	31.3678	downregulated
TraesSYM4B03G02383950	7.29329	2.29114	downregulated
TraesSYM1D03G00557450	0.815353	0.103339	downregulated
TraesSYM3B03G01664540	27.0812	8.34247	downregulated
TraesSYM3D03G02007490	1.48539	0.122547	downregulated
TraesSYM4B03G02368310	1.48978	0.167605	downregulated
TraesSYM3A03G01351410	9.99774	1.17542	downregulated
TraesSYM5A03G02710420	2.77729	0.056891	downregulated
TraesSYM2B03G00837870	0.529192	0.111453	downregulated
TraesSYM6D03G03713670	614.809	100.433	downregulated
TraesSYM6A03G03310900	2.65101	0.213805	downregulated
TraesSYM1A03G00141010	543.239	127.309	downregulated
TraesSYM7A03G03752580	1.58218	0.425746	downregulated
TraesSYM7A03G03766050	3.6997	1.5065	downregulated
TraesSYM3B03G01556550	4.41751	1.7915	downregulated
TraesSYM5B03G02840230	5.10201	2.31854	downregulated
TraesSYM6B03G03489990	268.216	27.808	downregulated
TraesSYM4B03G02377790	4.09375	0.635112	downregulated
TraesSYM2D03G01113490	1095.26	94.4707	downregulated
TraesSYM3D03G01945530	3.36276	0.646827	downregulated
TraesSYM5A03G02781320	20.5925	2.41253	downregulated
TraesSYM7B03G04058070	3.58968	1.04609	downregulated
TraesSYM4A03G02062800	4.4672	0.937413	downregulated
TraesSYM2D03G01302820	43.6933	5.51149	downregulated
TraesSYM3B03G01563980	77.6054	34.3039	downregulated
TraesSYM3A03G01536010	4.21993	0.85139	downregulated
TraesSYM4B03G02361950	26.5503	0.819456	downregulated
TraesSYM2A03G00724270	0.585527	0.257065	downregulated
TraesSYM3D03G01838030	0.359289	0.137081	downregulated
TraesSYM3A03G01377080	104.362	42.3161	downregulated
TraesSYM5D03G03127540	672.894	70.3438	downregulated
TraesSYM1D03G00539090	470.198	87.1728	downregulated
TraesSYM7A03G03922000	0.953482	0.231829	downregulated
TraesSYM2A03G00716850	6.66072	0.620996	downregulated
TraesSYM5A03G02741170	1.16944	0.42637	downregulated
TraesSYM3B03G01624530	0.865336	0	downregulated
TraesSYM6B03G03442860	46.0471	2.17039	downregulated
TraesSYM4D03G02465540	4.22608	1.54022	downregulated
TraesSYM7D03G04330570	2.74917	0.069111	downregulated
TraesSYM2B03G01040880	0.721966	0.196187	downregulated
TraesSYM2B03G01059470	13.3503	5.18022	downregulated
TraesSYM5A03G02711680	1.86516	0.797367	downregulated
TraesSYM1D03G00443040	3.43753	0.642358	downregulated
TraesSYM2D03G01106480	25.3376	5.15836	downregulated
TraesSYM3B03G01660240	3.98911	1.54912	downregulated
TraesSYM6A03G03196080	22.3982	0.264273	downregulated
TraesSYM1D03G00577120	10.7852	0.061398	downregulated
TraesSYM4D03G02543960	46.096	16.6155	downregulated
TraesSYM3B03G01761050	1.7556	0.141	downregulated
TraesSYM1A03G00128910	28.9944	11.7955	downregulated
TraesSYM7B03G04210240	45.7337	11.2896	downregulated
TraesSYM3B03G01630820	64.7998	13.8559	downregulated
TraesSYM5B03G02933860	144.502	54.7177	downregulated
TraesSYM6B03G03379840	7.36305	2.72257	downregulated
TraesSYM4D03G02554200	0.804651	0	downregulated
TraesSYM7B03G04083870	13.4123	1.65297	downregulated
TraesSYM2D03G01326220	147.507	40.1775	downregulated
TraesSYM2A03G00802610	76.362	17.0312	downregulated
TraesSYM3B03G01766760	0.824538	0.106864	downregulated
TraesSYM5A03G02630310	0.648148	0.262676	downregulated
TraesSYM5B03G02824030	1.76698	0.746366	downregulated
TraesSYM5A03G02812920	1.03285	0.138678	downregulated
TraesSYM6B03G03439380	1.51981	0.341794	downregulated
TraesSYM7A03G03865370	22.3035	6.04523	downregulated
TraesSYM7B03G04121150	14.8364	5.00266	downregulated
TraesSYM6D03G03735210	7.0284	1.94341	downregulated
TraesSYM7B03G04189530	32.9496	12.2192	downregulated
TraesSYM2D03G01324410	2.4029	0.846366	downregulated
TraesSYM5A03G02807980	1.20384	0.120117	downregulated
TraesSYM2B03G01019970	8.0512	0.819002	downregulated
TraesSYM2B03G00874760	1.86211	0.184941	downregulated
TraesSYM6B03G03370010	10.0019	1.59746	downregulated
TraesSYM2A03G00798860	13.7018	3.40395	downregulated
TraesSYM3A03G01474460	7.11279	0.94447	downregulated
TraesSYM4A03G02205650	42.2743	1.26111	downregulated
TraesSYM2D03G01113530	533.424	11.8347	downregulated
TraesSYM7B03G04110700	0.71805	0.192037	downregulated
TraesSYM7D03G04508680	11.4624	2.74559	downregulated
TraesSYM7B03G04281260	106.687	38.3343	downregulated
TraesSYM5A03G02611660	9.3642	1.08289	downregulated
TraesSYM5A03G02807920	17.4742	1.18732	downregulated
TraesSYM2D03G01258900	0.980715	0.044594	downregulated
TraesSYM4B03G02377330	0.834466	0.305644	downregulated
TraesSYM5A03G02663660	1.05336	0.41451	downregulated
TraesSYM5D03G03082680	27.4558	3.37762	downregulated
TraesSYM2A03G00606120	3.8731	1.41481	downregulated
TraesSYM1D03G00419050	6.8026	3.02991	downregulated
TraesSYM4B03G02347840	0.506146	0.188195	downregulated
TraesSYM2B03G01042310	101.442	31.7731	downregulated
TraesSYM2B03G00837290	1.57339	0.221888	downregulated
TraesSYM2D03G01236520	218.807	79.9405	downregulated
TraesSYM3D03G01967410	389.828	160.438	downregulated
TraesSYM6D03G03699460	278.051	114.197	downregulated
TraesSYM4D03G02551300	0.52978	0.035426	downregulated
TraesSYM3A03G01530950	13.6646	0.268214	downregulated
TraesSYM1A03G00076400	3.13415	1.31297	downregulated
TraesSYM2D03G01307910	7.05759	2.22959	downregulated
TraesSYM7B03G04260750	4.12676	0	downregulated
TraesSYM2D03G01217470	0.829126	0.370544	downregulated
TraesSYM4B03G02345070	11.5432	5.30437	downregulated
TraesSYM4D03G02543340	2.83409	0.100954	downregulated
TraesSYM2D03G01249150	17.4914	6.94442	downregulated
TraesSYM7D03G04464010	28.0117	3.93013	downregulated
TraesSYM6A03G03318800	314.407	112.164	downregulated
TraesSYM4A03G02055600	2.65849	0.930883	downregulated
TraesSYM3B03G01621320	43.6415	7.57408	downregulated
TraesSYM6D03G03618570	5.55808	0.550325	downregulated
TraesSYM4B03G02362610	747.677	295.072	downregulated
TraesSYM5D03G03133750	5.02933	0.525577	downregulated
TraesSYM7D03G04396530	11.7561	3.7701	downregulated
TraesSYM7B03G04292070	1.77415	0.134767	downregulated
TraesSYM3A03G01508120	44.5439	14.2475	downregulated
TraesSYM5A03G02805140	24.5912	4.85387	downregulated
TraesSYM2B03G01042090	355.837	78.1871	downregulated
TraesSYM1B03G00196430	86.6526	21.0676	downregulated
TraesSYM5A03G02673840	48.8361	19.269	downregulated
TraesSYM2B03G01040680	2.40572	0.721285	downregulated
TraesSYM2D03G01269920	47.5542	1.83159	downregulated
TraesSYM4B03G02397230	363.518	149.049	downregulated
TraesSYM5D03G02999260	0.639722	0.048604	downregulated
TraesSYM7D03G04482700	66.212	30.3719	downregulated
TraesSYM1D03G00410700	227.412	53.7649	downregulated
TraesSYM4B03G02383440	2.79149	0.645975	downregulated
TraesSYM5D03G03130330	0.782591	0.195464	downregulated
TraesSYM6B03G03512120	21.0468	6.67571	downregulated
TraesSYM5A03G02755300	23.2483	4.27953	downregulated
TraesSYM3A03G01477220	4.94867	1.86492	downregulated
TraesSYM1A03G00010730	1.81297	0.121668	downregulated
TraesSYM2B03G00927150	2.82688	0.482078	downregulated
TraesSYM3B03G01611510	15.9335	4.0702	downregulated
TraesSYM3B03G01757990	1.67662	0.702573	downregulated
TraesSYM2B03G00924180	378.724	74.9445	downregulated
TraesSYM5A03G02790390	0.853032	0.375089	downregulated
TraesSYM6D03G03613020	22.7834	7.17165	downregulated
TraesSYM2D03G01227080	1205.97	272.836	downregulated
TraesSYM7A03G03935360	3.51114	1.04744	downregulated
TraesSYM3B03G01739070	1.08684	0.337842	downregulated
TraesSYM7B03G04083910	20.6475	5.44363	downregulated
TraesSYM7A03G03919200	2.17292	0.082087	downregulated
TraesSYM3A03G01327500	1.93407	0.104997	downregulated
TraesSYM2D03G01283160	10.7036	0.618192	downregulated
TraesSYM1D03G00428350	0.757886	0.147301	downregulated
TraesSYM2A03G00744530	5.85426	1.30006	downregulated
TraesSYM1A03G00086720	9.84285	4.34727	downregulated
TraesSYM1A03G00095340	2.02872	0.824535	downregulated
TraesSYM7A03G03843390	0.720134	0	downregulated
TraesSYM5D03G03075190	4.90525	0.871249	downregulated
TraesSYM7A03G03750030	582.96	259.67	downregulated
TraesSYM3B03G01684260	0.610325	0.273125	downregulated
TraesSYM4A03G02202770	2.44813	0.959195	downregulated
TraesSYM7B03G04126340	33.1165	5.81196	downregulated
TraesSYM5D03G03046470	46.5171	11.8944	downregulated
TraesSYM7B03G04155580	12.3962	4.75354	downregulated
TraesSYM3D03G01845930	1.6529	0.362647	downregulated
TraesSYM3A03G01331490	21.3039	7.06903	downregulated
TraesSYM7A03G03820880	4.27005	0	downregulated
TraesSYM7B03G04082920	0.897211	0.378022	downregulated
TraesSYM3B03G01691850	2.66951	0.027286	downregulated
TraesSYM1B03G00358030	0.63175	0.127797	downregulated
TraesSYM4D03G02492550	25.0461	10.039	downregulated
TraesSYM4D03G02543920	29.7432	7.01265	downregulated
TraesSYM6B03G03510510	959.865	354.798	downregulated
TraesSYM6A03G03292520	90.5714	38.9643	downregulated
TraesSYM4A03G02078520	3.04839	0.666685	downregulated
TraesSYM1D03G00571260	972.966	49.0932	downregulated
TraesSYM7A03G03965490	3.56744	1.00226	downregulated
TraesSYM6A03G03202830	15.2444	2.48243	downregulated
TraesSYM4A03G02076270	37.0116	14.9581	downregulated
TraesSYM2B03G01057690	580.803	207.695	downregulated
TraesSYM3D03G01957560	13.4389	0.450419	downregulated
TraesSYM3D03G01947390	5.98655	0.415399	downregulated
TraesSYM5D03G03082160	185.213	0.386968	downregulated
TraesSYM2D03G01238140	1.23106	0.23498	downregulated
TraesSYM5A03G02618820	0.470348	0.030997	downregulated
TraesSYM2A03G00602520	0.596496	0.127598	downregulated
TraesSYM7B03G04154210	7.2315	0.536365	downregulated
TraesSYM7D03G04458380	0.994177	0.448255	downregulated
TraesSYM3B03G01630460	96.7801	20.8647	downregulated
TraesSYM6A03G03206440	6.613	0.079692	downregulated
TraesSYM1D03G00578720	27.8457	8.02581	downregulated
TraesSYM1B03G00222530	11.9356	3.29935	downregulated
TraesSYM4A03G02244290	2.88657	0.895969	downregulated
TraesSYM3D03G01873540	1.16937	0.07039	downregulated
TraesSYM1B03G00231230	30.3543	13.3421	downregulated
TraesSYM4D03G02536870	63.8002	6.04867	downregulated
TraesSYM2A03G00722600	0.739249	0.146113	downregulated
TraesSYM7A03G03962670	2.71614	0.629127	downregulated
TraesSYM3A03G01347740	197.701	2.61601	downregulated
TraesSYM5B03G02820630	50.7578	12.5431	downregulated
TraesSYM7B03G04195050	98.2776	41.9466	downregulated
TraesSYM4A03G02191450	244.309	15.4494	downregulated
TraesSYM1D03G00414420	1.44836	0.453748	downregulated
TraesSYM1D03G00493200	6.3516	2.26464	downregulated
TraesSYM3D03G01978780	2.65938	0.360195	downregulated
TraesSYM3B03G01613470	8.43721	1.43413	downregulated
TraesSYM5A03G02791460	28.9749	8.34274	downregulated
TraesSYM1B03G00214400	10.8501	2.45288	downregulated
TraesSYM3D03G01985230	76.1239	23.6788	downregulated
TraesSYM2B03G00889760	146.473	11.7191	downregulated
TraesSYM6A03G03287790	0.401438	0.115043	downregulated
TraesSYM3D03G01824190	0.975945	0.122973	downregulated
TraesSYM3D03G01936970	3.37372	0.179658	downregulated
TraesSYM6B03G03447900	35.2018	15.8936	downregulated
TraesSYM4D03G02481470	19.6025	2.93506	downregulated
TraesSYM1B03G00368340	0.670598	0.155892	downregulated
TraesSYM2A03G00627340	168.314	72.4053	downregulated
TraesSYM5D03G03163280	158.755	28.6225	downregulated
TraesSYM6D03G03724570	0.782667	0.250033	downregulated
TraesSYM5B03G02934210	7.84284	0.625799	downregulated
TraesSYM7A03G03815720	6.6505	2.38061	downregulated
TraesSYM3B03G01684560	17.4123	7.59265	downregulated
TraesSYM7A03G03782590	2.40701	0.121884	downregulated
TraesSYM5B03G02833580	651.416	161.207	downregulated
TraesSYM6B03G03370320	22.5152	9.69217	downregulated
TraesSYM6D03G03645580	26.1321	11.3879	downregulated
TraesSYM2D03G01229600	2.38346	1.07437	downregulated
TraesSYM6B03G03452080	1.6591	0	downregulated
TraesSYM2B03G00969840	3.12524	0.578417	downregulated
TraesSYM4B03G02402330	2.60392	0.558976	downregulated
TraesSYM4D03G02471290	57.2192	19.8894	downregulated
TraesSYM5D03G03108830	0.949397	0.261322	downregulated
TraesSYM1B03G00370940	2.70445	0.807375	downregulated
TraesSYM2B03G01079440	0.695586	0.20873	downregulated
TraesSYM2B03G00994920	99.6057	30.7482	downregulated
TraesSYM4B03G02281410	0.566471	0.04509	downregulated
TraesSYM6B03G03568570	35.5285	6.05416	downregulated
TraesSYM3B03G01698200	0.322158	0.104699	downregulated
TraesSYM3B03G01630500	5264.71	1327.47	downregulated
TraesSYM3A03G01389340	8.02146	2.41011	downregulated
TraesSYM3D03G01841610	1.17483	0	downregulated
TraesSYM4A03G02064660	66.0469	17.9931	downregulated
TraesSYM1B03G00377220	2.83827	0.052242	downregulated
TraesSYM4A03G02058830	4.74815	2.08747	downregulated
TraesSYM1A03G00162230	8.39933	0.075111	downregulated
TraesSYM1D03G00453210	0.401143	0.088299	downregulated
TraesSYM4B03G02436210	7.68821	2.82463	downregulated
TraesSYM7B03G04007270	0.936393	0.020888	downregulated
TraesSYM5A03G02784360	4.89612	1.91461	downregulated
TraesSYM7B03G04245220	3.37996	0.97217	downregulated
TraesSYM1A03G00010450	18.7193	8.5308	downregulated
TraesSYM1A03G00112990	2.11163	0.700241	downregulated
TraesSYM2A03G00600250	12.6331	0.812035	downregulated
TraesSYM1B03G00291140	108.665	46.6524	downregulated
TraesSYM5A03G02615940	28.2086	10.3843	downregulated
TraesSYM2A03G00769970	13.7592	3.2796	downregulated
TraesSYM3B03G01694910	2.23824	0.109959	downregulated
TraesSYM5A03G02807370	2.39132	0.0995	downregulated
TraesSYM1A03G00103630	5.04286	0.676174	downregulated
TraesSYM2D03G01296530	39.1485	1.66366	downregulated
TraesSYM2B03G01085990	3.95535	1.43432	downregulated
TraesSYM3D03G01957690	15.0852	2.3455	downregulated
TraesSYM3B03G01716000	5.64462	0.675029	downregulated
TraesSYM1D03G00567430	0.753146	0.085154	downregulated
TraesSYM5A03G02705700	5.95242	1.47917	downregulated
TraesSYM7A03G03936080	14.0997	5.7645	downregulated
TraesSYM4B03G02434280	115.046	36.4965	downregulated
TraesSYM5D03G03081240	3.2029	0.297422	downregulated
TraesSYM4A03G02052110	5.11613	0.362678	downregulated
TraesSYM7A03G03761390	512.203	104.67	downregulated
TraesSYM7A03G03758490	0.733596	0.227843	downregulated
TraesSYM3B03G01761470	0.665859	0.224796	downregulated
TraesSYM4B03G02432450	1.86555	0.57668	downregulated
TraesSYM3A03G01371640	34.1138	1.47079	downregulated
TraesSYM5D03G03036250	7.69726	1.32437	downregulated
TraesSYM5A03G02696500	2.86085	1.10037	downregulated
TraesSYM6B03G03527090	35.4038	6.17569	downregulated
TraesSYM3B03G01734190	7.04142	2.88005	downregulated
[truncated: 4,823 more rows]

## Sheet: Table 5
Supplementary Table 5. Conduct Gene Ontology (GO) enrichment analysis on differentially expressed genes in the Bulk-Necrotic group compared to Bulk-Green group.
Class	GO_Name	GO_ID	GO_Level	P_value	Enrichment Score	Hits Genes Counts In Selected Set	Hits Genes Counts In Background	All Genes Counts In Selected Set	All Genes Counts In Background	Q value	Genes Of Selected Set In GO term
Cellular component	photosystem I reaction center	GO:0009538	4	0	15.8017	16	16	2627	41511	0	TraesSYM5D03G03154100,TraesSYM3B03G01578330,TraesSYM1A03G00167260,TraesSYM5A03G02790780,TraesSYM1D03G00567660,TraesSYM3B03G01578140,TraesSYM5A03G02782200,TraesSYM3A03G01343480,TraesSYM7B03G04049470,TraesSYM7B03G04020330,TraesSYM5D03G03130680,TraesSYM3D03G01834810,TraesSYM7B03G04030310,TraesSYM5A03G02766320,TraesSYM5D03G03145390,TraesSYM1B03G00388990,
Biological process	photosynthesis, light harvesting in photosystem I	GO:0009768	6	0	13.5315	89	105	3815	60903	0	TraesSYM5A03G02699290,TraesSYM7D03G04425600,TraesSYM1D03G00571260,TraesSYM2A03G00734680,TraesSYM5B03G02917400,TraesSYM7A03G03823010,TraesSYM5B03G02917420,TraesSYM1A03G00159330,TraesSYM1A03G00159320,TraesSYM6D03G03643150,TraesSYM1A03G00159350,TraesSYM1A03G00159340,TraesSYM7B03G04072690,TraesSYM5D03G03144440,TraesSYM5D03G03144430,TraesSYM5D03G03144410,TraesSYM7D03G04404290,TraesSYM1B03G00377190,Tra…
Biological process	photosynthesis, light harvesting	GO:0009765	5	0	13.5081	99	117	3815	60903	0	TraesSYM5A03G02699290,TraesSYM7D03G04425600,TraesSYM1D03G00571260,TraesSYM2A03G00734680,TraesSYM4B03G02345590,TraesSYM5B03G02917400,TraesSYM7A03G03823010,TraesSYM5B03G02917420,TraesSYM1A03G00159330,TraesSYM1A03G00159320,TraesSYM6D03G03643150,TraesSYM1A03G00159350,TraesSYM1A03G00159340,TraesSYM7B03G04072690,TraesSYM5D03G03144440,TraesSYM5D03G03144430,TraesSYM5D03G03144410,TraesSYM4A03G02079360,Tra…
Cellular component	plastoglobule	GO:0010287	3	0	13.3849	72	85	2627	41511	0	TraesSYM7D03G04425600,TraesSYM1D03G00571260,TraesSYM5B03G02917400,TraesSYM7A03G03823010,TraesSYM5B03G02917420,TraesSYM1A03G00159330,TraesSYM1A03G00159320,TraesSYM6D03G03643150,TraesSYM1A03G00159350,TraesSYM1A03G00159340,TraesSYM7B03G04072690,TraesSYM5D03G03144440,TraesSYM5D03G03144430,TraesSYM5D03G03144410,TraesSYM1B03G00377190,TraesSYM1B03G00347310,TraesSYM6B03G03410820,TraesSYM1D03G00559160,Tra…
Cellular component	photosystem II oxygen evolving complex	GO:0009654	5	0	9.2379	38	65	2627	41511	0	TraesSYM7B03G04012950,TraesSYM2B03G00984670,TraesSYM4D03G02452190,TraesSYM2A03G00697250,TraesSYM2D03G01248010,TraesSYM2B03G00953440,TraesSYM4B03G02362030,TraesSYM5B03G02858520,TraesSYM6D03G03735750,TraesSYM2A03G00755020,TraesSYM2D03G01197860,TraesSYM2D03G01220100,TraesSYM5D03G03160260,TraesSYM2B03G01006070,TraesSYM2B03G01006030,TraesSYM2D03G01193990,TraesSYM7B03G04028620,TraesSYM3A03G01518010,Tra…
Biological process	salicylic acid biosynthetic process	GO:0009697	10	0	8.8312	26	47	3815	60903	0	TraesSYM6A03G03316320,TraesSYM3B03G01572740,TraesSYM6B03G03410080,TraesSYM5D03G03130450,TraesSYM5A03G02632570,TraesSYM5D03G03130570,TraesSYM5B03G02859640,TraesSYM5B03G02859670,TraesSYM5D03G03006120,TraesSYM5D03G03006190,TraesSYM5D03G03006250,TraesSYM7B03G04049480,TraesSYM5D03G03130630,TraesSYM5D03G03130670,TraesSYM5D03G03007380,TraesSYM5A03G02630810,TraesSYM5A03G02766290,TraesSYM5A03G02630680,Tra…
Cellular component	photosystem I	GO:0009522	5	0	8.01876	34	67	2627	41511	0	TraesSYM2B03G00952270,TraesSYM5D03G03154100,TraesSYM3B03G01564090,TraesSYM2D03G01129730,TraesSYM3B03G01578330,TraesSYM1A03G00167260,TraesSYM5A03G02790780,TraesSYM4B03G02271940,TraesSYM4B03G02271930,TraesSYM1D03G00567660,TraesSYM2D03G01197230,TraesSYM3B03G01578140,TraesSYM2A03G00621850,TraesSYM5A03G02782200,TraesSYM2D03G01131110,TraesSYM3A03G01343480,TraesSYM7B03G04049470,TraesSYM4A03G02160770,Tra…
Biological process	regulation of jasmonic acid mediated signaling pathway	GO:2000022	7	0	6.81134	32	75	3815	60903	0	TraesSYM7A03G03820910,TraesSYM7A03G03820960,TraesSYM7A03G03820950,TraesSYM7A03G03820970,TraesSYM7D03G04395480,TraesSYM7A03G03820850,TraesSYM7A03G03820880,TraesSYM7A03G03820870,TraesSYM7D03G04395500,TraesSYM7D03G04395580,TraesSYM7D03G04395600,TraesSYM7D03G04395620,TraesSYM7D03G04395630,TraesSYM5A03G02699350,TraesSYM7D03G04395730,TraesSYM3D03G01851250,TraesSYM3B03G01602490,TraesSYM2B03G00949760,Tra…
Biological process	photosynthesis, light reaction	GO:0019684	5	0	5.73584	143	398	3815	60903	0	TraesSYM5A03G02699290,TraesSYM7A03G03860100,TraesSYM4A03G02152870,TraesSYM7D03G04425600,TraesSYM7B03G04234780,TraesSYM1D03G00571260,TraesSYM2B03G00984670,TraesSYM4D03G02452190,TraesSYM6B03G03369790,TraesSYM6D03G03710340,TraesSYM2A03G00734680,TraesSYM2D03G01248010,TraesSYM3D03G01947120,TraesSYM4B03G02345590,TraesSYM5B03G02917400,TraesSYM7A03G03823010,TraesSYM2B03G00953440,TraesSYM5B03G02917420,Tra…
Cellular component	thylakoid membrane	GO:0042651	5	0	5.61776	203	571	2627	41511	0	TraesSYM7A03G03807900,TraesSYM5A03G02699290,TraesSYM3D03G01888100,TraesSYM2D03G01274460,TraesSYM7B03G04012950,TraesSYM7D03G04425600,TraesSYM1D03G00571260,TraesSYM2B03G00984670,TraesSYM4D03G02452190,TraesSYM7D03G04520190,TraesSYM2A03G00697250,TraesSYM6D03G03710340,TraesSYM2D03G01248010,TraesSYM2A03G00674610,TraesSYM3D03G01947120,TraesSYM2A03G00663980,TraesSYM3A03G01405620,TraesSYM5B03G02917400,Tra…
Cellular component	plastid thylakoid membrane	GO:0055035	6	0	5.50207	164	471	2627	41511	0	TraesSYM7A03G03807900,TraesSYM5A03G02699290,TraesSYM3D03G01888100,TraesSYM2D03G01274460,TraesSYM7B03G04012950,TraesSYM7D03G04425600,TraesSYM1D03G00571260,TraesSYM7D03G04520190,TraesSYM6D03G03710340,TraesSYM2A03G00674610,TraesSYM3D03G01947120,TraesSYM2A03G00663980,TraesSYM3A03G01405620,TraesSYM5B03G02917400,TraesSYM7A03G03823010,TraesSYM5B03G02917420,TraesSYM1A03G00159330,TraesSYM1A03G00159320,Tra…
Biological process	photosynthesis	GO:0015979	4	0	5.15581	218	675	3815	60903	0	TraesSYM2B03G00952270,TraesSYM5A03G02699290,TraesSYM7A03G03860100,TraesSYM3D03G01888100,TraesSYM4A03G02152870,TraesSYM7B03G04012950,TraesSYM7D03G04425600,TraesSYM7B03G04234780,TraesSYM1D03G00571260,TraesSYM2B03G00984670,TraesSYM4D03G02452190,TraesSYM6B03G03369790,TraesSYM2A03G00697250,TraesSYM6D03G03710340,TraesSYM2A03G00734680,TraesSYM2D03G01248010,TraesSYM3D03G01947120,TraesSYM3A03G01405620,Tra…
Cellular component	plastid thylakoid	GO:0031976	7	0	4.81951	183	600	2627	41511	0	TraesSYM7A03G03807900,TraesSYM5A03G02699290,TraesSYM3D03G01888100,TraesSYM2D03G01274460,TraesSYM7B03G04012950,TraesSYM7D03G04425600,TraesSYM6B03G03392030,TraesSYM1D03G00571260,TraesSYM7D03G04520190,TraesSYM6D03G03710340,TraesSYM2A03G00674610,TraesSYM3D03G01947120,TraesSYM2A03G00663980,TraesSYM3A03G01405620,TraesSYM4B03G02345590,TraesSYM5B03G02917400,TraesSYM7A03G03823010,TraesSYM5B03G02917420,Tra…
Cellular component	photosynthetic membrane	GO:0034357	4	0	4.64078	242	824	2627	41511	0	TraesSYM2B03G00952270,TraesSYM7A03G03807900,TraesSYM5A03G02699290,TraesSYM3D03G01888100,TraesSYM2D03G01274460,TraesSYM7B03G04012950,TraesSYM7D03G04425600,TraesSYM1D03G00571260,TraesSYM2B03G00984670,TraesSYM4D03G02452190,TraesSYM7D03G04520190,TraesSYM6B03G03369790,TraesSYM2A03G00697250,TraesSYM6D03G03710340,TraesSYM2D03G01248010,TraesSYM2A03G00674610,TraesSYM3D03G01947120,TraesSYM2A03G00663980,Tra…
Cellular component	plastid stroma	GO:0009532	3	0	4.5796	111	383	2627	41511	0	TraesSYM7D03G04468740,TraesSYM6A03G03228830,TraesSYM7D03G04425600,TraesSYM1D03G00571260,TraesSYM5A03G02805140,TraesSYM5B03G02917400,TraesSYM7A03G03823010,TraesSYM5B03G02917420,TraesSYM1A03G00159330,TraesSYM1A03G00159320,TraesSYM6D03G03643150,TraesSYM1A03G00159350,TraesSYM1A03G00159340,TraesSYM1A03G00076400,TraesSYM3B03G01707180,TraesSYM7D03G04525140,TraesSYM3D03G01966360,TraesSYM7B03G04072690,Tra…
Biological process	response to light stimulus	GO:0009416	5	0	4.44085	116	417	3815	60903	0	TraesSYM5A03G02699290,TraesSYM7A03G03860100,TraesSYM7D03G04425600,TraesSYM1D03G00571260,TraesSYM2A03G00734680,TraesSYM7B03G04268110,TraesSYM5B03G02917400,TraesSYM7A03G03823010,TraesSYM5B03G02917420,TraesSYM1A03G00159330,TraesSYM1A03G00159320,TraesSYM6D03G03643150,TraesSYM1A03G00159350,TraesSYM1A03G00159340,TraesSYM4B03G02364640,TraesSYM3A03G01377960,TraesSYM3D03G01978340,TraesSYM3D03G01884460,Tra…
Cellular component	plastid membrane	GO:0042170	5	0	4.29119	170	626	2627	41511	0	TraesSYM7A03G03807900,TraesSYM5A03G02699290,TraesSYM3D03G01888100,TraesSYM2D03G01274460,TraesSYM7B03G04012950,TraesSYM7D03G04425600,TraesSYM1D03G00571260,TraesSYM7D03G04520190,TraesSYM6D03G03710340,TraesSYM2A03G00674610,TraesSYM3D03G01947120,TraesSYM2A03G00663980,TraesSYM3A03G01405620,TraesSYM5B03G02917400,TraesSYM7A03G03823010,TraesSYM5B03G02917420,TraesSYM1A03G00159330,TraesSYM1A03G00159320,Tra…
Cellular component	organelle outer membrane	GO:0031968	6	0	4.17357	173	655	2627	41511	0	TraesSYM7A03G03807900,TraesSYM1A03G00178320,TraesSYM5A03G02699290,TraesSYM3D03G01888100,TraesSYM2D03G01274460,TraesSYM7B03G04012950,TraesSYM7D03G04425600,TraesSYM1D03G00571260,TraesSYM7D03G04520190,TraesSYM6D03G03710340,TraesSYM2A03G00674610,TraesSYM3D03G01947120,TraesSYM2A03G00663980,TraesSYM3A03G01405620,TraesSYM5B03G02917400,TraesSYM7A03G03823010,TraesSYM5B03G02917420,TraesSYM1A03G00159330,Tra…
Cellular component	thylakoid	GO:0009579	6	0	4.09964	261	1006	2627	41511	0	TraesSYM2B03G00952270,TraesSYM7A03G03807900,TraesSYM5A03G02699290,TraesSYM3D03G01888100,TraesSYM2D03G01274460,TraesSYM7B03G04012950,TraesSYM7D03G04425600,TraesSYM6B03G03392030,TraesSYM1D03G00571260,TraesSYM2B03G00984670,TraesSYM4D03G02452190,TraesSYM7D03G04520190,TraesSYM6B03G03369790,TraesSYM2A03G00697250,TraesSYM6D03G03710340,TraesSYM2D03G01248010,TraesSYM2A03G00674610,TraesSYM3D03G01947120,Tra…
Cellular component	plastid envelope	GO:0009526	4	0	3.73803	176	744	2627	41511	0	TraesSYM7A03G03807900,TraesSYM5A03G02699290,TraesSYM3D03G01888100,TraesSYM2D03G01274460,TraesSYM7B03G04012950,TraesSYM7D03G04425600,TraesSYM1D03G00571260,TraesSYM7D03G04520190,TraesSYM6D03G03710340,TraesSYM2A03G00674610,TraesSYM3D03G01947120,TraesSYM2A03G00663980,TraesSYM3A03G01405620,TraesSYM5B03G02917400,TraesSYM7A03G03823010,TraesSYM5B03G02917420,TraesSYM1A03G00159330,TraesSYM1A03G00159320,Tra…
Cellular component	photosystem	GO:0009521	4	0	3.70232	97	414	2627	41511	0	TraesSYM2B03G00952270,TraesSYM7B03G04012950,TraesSYM2B03G00984670,TraesSYM4D03G02452190,TraesSYM6B03G03369790,TraesSYM2A03G00697250,TraesSYM2D03G01248010,TraesSYM3D03G01947120,TraesSYM4B03G02345590,TraesSYM2B03G00953440,TraesSYM4B03G02362030,TraesSYM5B03G02858520,TraesSYM5D03G03154100,TraesSYM6D03G03735750,TraesSYM5B03G02947360,TraesSYM3B03G01564090,TraesSYM4A03G02079360,TraesSYM2A03G00755020,Tra…
Cellular component	chloroplast envelope	GO:0009941	5	0	3.47809	81	368	2627	41511	0	TraesSYM7D03G04425600,TraesSYM1D03G00571260,TraesSYM5B03G02917400,TraesSYM7A03G03823010,TraesSYM5B03G02917420,TraesSYM1A03G00159330,TraesSYM1A03G00159320,TraesSYM7B03G04155380,TraesSYM1A03G00159350,TraesSYM1A03G00159340,TraesSYM7B03G04072690,TraesSYM5D03G03144440,TraesSYM5D03G03144430,TraesSYM5D03G03144410,TraesSYM1A03G00010450,TraesSYM1A03G00010420,TraesSYM1B03G00377190,TraesSYM1B03G00347310,Tra…
Molecular function	polysaccharide binding	GO:0030247	4	0	3.35212	103	559	4653	84650	0	TraesSYM5D03G03114850,TraesSYM3B03G01692480,TraesSYM7B03G04154210,TraesSYM1A03G00150970,TraesSYM6B03G03579720,TraesSYM5A03G02618090,TraesSYM6D03G03746510,TraesSYM3D03G01822080,TraesSYM3B03G01558210,TraesSYM3D03G02024640,TraesSYM6B03G03579950,TraesSYM3D03G02024610,TraesSYM2B03G00883720,TraesSYM3D03G01833470,TraesSYM6B03G03360010,TraesSYM7D03G04353030,TraesSYM2B03G01044380,TraesSYM5D03G03075230,Tra…
Molecular function	calcium ion binding	GO:0005509	7	0	3.05044	194	1157	4653	84650	0	TraesSYM2B03G01002190,TraesSYM7D03G04534800,TraesSYM5A03G02613010,TraesSYM4B03G02434180,TraesSYM2B03G00984670,TraesSYM4D03G02452190,TraesSYM2D03G01244540,TraesSYM2D03G01244510,TraesSYM2A03G00697250,TraesSYM2A03G00751190,TraesSYM2D03G01248010,TraesSYM1D03G00511620,TraesSYM1A03G00154480,TraesSYM4B03G02362030,TraesSYM5D03G03148350,TraesSYM1A03G00150970,TraesSYM3B03G01719070,TraesSYM5B03G02858520,Tra…
Biological process	cell surface receptor signaling pathway	GO:0007166	6	0	2.95714	133	718	3815	60903	0	TraesSYM7A03G03940760,TraesSYM5A03G02613010,TraesSYM3D03G02024500,TraesSYM6B03G03374270,TraesSYM3B03G01600280,TraesSYM1A03G00150970,TraesSYM7B03G04137540,TraesSYM3A03G01330930,TraesSYM6B03G03579720,TraesSYM1B03G00209210,TraesSYM2B03G00865920,TraesSYM2D03G01296020,TraesSYM7B03G04252470,TraesSYM6D03G03746510,TraesSYM6B03G03579850,TraesSYM3D03G01822080,TraesSYM2A03G00659240,TraesSYM3B03G01558210,Tra…
Cellular component	chloroplast	GO:0009507	7	0	2.59534	373	2271	2627	41511	0	TraesSYM3D03G01822320,TraesSYM3D03G01907820,TraesSYM6B03G03513730,TraesSYM7B03G04199950,TraesSYM7A03G03807900,TraesSYM7B03G04181770,TraesSYM5A03G02699290,TraesSYM7A03G03860100,TraesSYM3D03G01888100,TraesSYM2D03G01274460,TraesSYM7D03G04468740,TraesSYM4A03G02152870,TraesSYM7B03G04012950,TraesSYM6A03G03228830,TraesSYM7D03G04425600,TraesSYM6B03G03392030,TraesSYM7B03G04154210,TraesSYM1D03G00571260,Tra…
Cellular component	plastid	GO:0009536	6	0	2.57651	376	2306	2627	41511	0	TraesSYM3D03G01822320,TraesSYM3D03G01907820,TraesSYM6B03G03513730,TraesSYM7B03G04199950,TraesSYM7A03G03807900,TraesSYM7B03G04181770,TraesSYM5A03G02699290,TraesSYM7A03G03860100,TraesSYM3D03G01888100,TraesSYM2D03G01274460,TraesSYM7D03G04468740,TraesSYM4A03G02152870,TraesSYM7B03G04012950,TraesSYM6A03G03228830,TraesSYM7D03G04425600,TraesSYM6B03G03392030,TraesSYM7B03G04154210,TraesSYM1D03G00571260,Tra…
Biological process	generation of precursor metabolites and energy	GO:0006091	4	0	2.5593	223	1391	3815	60903	0	TraesSYM5D03G03131380,TraesSYM1D03G00539090,TraesSYM5A03G02699290,TraesSYM7A03G03860100,TraesSYM4A03G02152870,TraesSYM4A03G02140860,TraesSYM6A03G03228830,TraesSYM7D03G04425600,TraesSYM7B03G04234780,TraesSYM1D03G00571260,TraesSYM2B03G00984670,TraesSYM4D03G02452190,TraesSYM7B03G04155580,TraesSYM6B03G03369790,TraesSYM1A03G00141010,TraesSYM1B03G00350550,TraesSYM6D03G03710340,TraesSYM2A03G00734680,Tra…
Molecular function	carbohydrate binding	GO:0030246	3	0	2.48665	174	1273	4653	84650	0	TraesSYM5D03G03114850,TraesSYM3B03G01692480,TraesSYM3D03G01878790,TraesSYM7B03G04154210,TraesSYM7D03G04516900,TraesSYM7B03G04289810,TraesSYM3B03G01600280,TraesSYM1A03G00023960,TraesSYM1A03G00150970,TraesSYM3A03G01330930,TraesSYM6B03G03579720,TraesSYM1B03G00209210,TraesSYM2B03G00865920,TraesSYM2A03G00812930,TraesSYM5A03G02618090,TraesSYM5D03G03050900,TraesSYM7B03G04058070,TraesSYM6D03G03746510,Tra…
Cellular component	bounding membrane of organelle	GO:0098588	5	0	2.1448	215	1584	2627	41511	0	TraesSYM7A03G03807900,TraesSYM1A03G00178320,TraesSYM5A03G02699290,TraesSYM3D03G01888100,TraesSYM2D03G01274460,TraesSYM7B03G04012950,TraesSYM7D03G04493710,TraesSYM7D03G04425600,TraesSYM7D03G04455510,TraesSYM1D03G00571260,TraesSYM5A03G02700850,TraesSYM7D03G04520190,TraesSYM6D03G03710340,TraesSYM2A03G00674610,TraesSYM3D03G01947120,TraesSYM2A03G00663980,TraesSYM3A03G01405620,TraesSYM5B03G02917400,Tra…
Molecular function	protein kinase activity	GO:0004672	6	0	1.93905	607	5695	4653	84650	0	TraesSYM7A03G03940760,TraesSYM2B03G01052490,TraesSYM6A03G03330580,TraesSYM2B03G00838570,TraesSYM4A03G02132410,TraesSYM2B03G01040470,TraesSYM2B03G01089780,TraesSYM5D03G03142010,TraesSYM5D03G03114850,TraesSYM2B03G00838540,TraesSYM1A03G00155690,TraesSYM2B03G01059910,TraesSYM2D03G01323960,TraesSYM2B03G00838530,TraesSYM2B03G00838560,TraesSYM4B03G02411480,TraesSYM1D03G00554690,TraesSYM6A03G03353260,Tra…
Molecular function	kinase activity	GO:0016301	5	0	1.89338	659	6332	4653	84650	0	TraesSYM7A03G03940760,TraesSYM2B03G01052490,TraesSYM6A03G03330580,TraesSYM2B03G00838570,TraesSYM4A03G02132410,TraesSYM2B03G01040470,TraesSYM2B03G01089780,TraesSYM6B03G03404590,TraesSYM5D03G03142010,TraesSYM5D03G03114850,TraesSYM2B03G00838540,TraesSYM1A03G00155690,TraesSYM2B03G01059910,TraesSYM2D03G01323960,TraesSYM2B03G00838530,TraesSYM1D03G00539090,TraesSYM2B03G00838560,TraesSYM4B03G02411480,Tra…
Cellular component	plasma membrane	GO:0005886	4	0	1.84062	412	3537	2627	41511	0	TraesSYM7A03G03940760,TraesSYM7B03G04011670,TraesSYM7B03G04124300,TraesSYM1A03G00099040,TraesSYM7B03G04078750,TraesSYM5A03G02613010,TraesSYM3D03G01878790,TraesSYM4D03G02580440,TraesSYM5B03G02841690,TraesSYM2B03G00922480,TraesSYM3A03G01536010,TraesSYM7B03G04262010,TraesSYM6B03G03445000,TraesSYM2A03G00770330,TraesSYM7D03G04395370,TraesSYM5B03G02876260,TraesSYM7D03G04516900,TraesSYM7B03G04078700,Tra…
Biological process	protein phosphorylation	GO:0006468	7	0	1.74106	603	5529	3815	60903	0	TraesSYM7A03G03940760,TraesSYM2B03G01052490,TraesSYM6A03G03330580,TraesSYM2B03G00838570,TraesSYM4A03G02132410,TraesSYM2B03G01040470,TraesSYM2B03G01089780,TraesSYM5D03G03142010,TraesSYM5D03G03114850,TraesSYM2B03G00838540,TraesSYM1A03G00155690,TraesSYM2B03G01059910,TraesSYM2D03G01323960,TraesSYM2B03G00838530,TraesSYM2B03G00838560,TraesSYM4B03G02411480,TraesSYM1D03G00554690,TraesSYM6A03G03353260,Tra…
Molecular function	adenyl ribonucleotide binding	GO:0032559	8	0	1.72795	986	10381	4653	84650	0	TraesSYM7A03G03940760,TraesSYM5A03G02729620,TraesSYM2B03G01052490,TraesSYM2D03G01111470,TraesSYM6A03G03330580,TraesSYM2B03G00838570,TraesSYM4A03G02132410,TraesSYM2B03G01040470,TraesSYM5A03G02591100,TraesSYM2B03G01089780,TraesSYM6B03G03404590,TraesSYM5D03G03142010,TraesSYM5D03G03114850,TraesSYM2B03G00838540,TraesSYM1A03G00155690,TraesSYM2B03G01059910,TraesSYM2D03G01323960,TraesSYM2B03G00838530,Tra…
Biological process	defense response	GO:0006952	4	0	1.71181	313	2919	3815	60903	0	TraesSYM5A03G02729620,TraesSYM5A03G02591100,TraesSYM3B03G01763340,TraesSYM7B03G04089400,TraesSYM3D03G01991150,TraesSYM6B03G03574720,TraesSYM1A03G00111240,TraesSYM7A03G03820910,TraesSYM3B03G01763390,TraesSYM7A03G03820960,TraesSYM2D03G01248150,TraesSYM7A03G03820950,TraesSYM7D03G04395370,TraesSYM7A03G03820970,TraesSYM6D03G03585430,TraesSYM2B03G01035880,TraesSYM4A03G02174340,TraesSYM3B03G01811450,Tra…
Molecular function	adenyl nucleotide binding	GO:0030554	7	0	1.7106	1028	10933	4653	84650	0	TraesSYM7A03G03940760,TraesSYM1B03G00291650,TraesSYM5A03G02729620,TraesSYM2B03G01052490,TraesSYM2D03G01111470,TraesSYM6A03G03330580,TraesSYM2B03G00838570,TraesSYM4A03G02132410,TraesSYM2B03G01040470,TraesSYM5A03G02591100,TraesSYM2B03G01089780,TraesSYM6B03G03404590,TraesSYM5D03G03142010,TraesSYM3D03G01907820,TraesSYM5D03G03114850,TraesSYM2B03G00838540,TraesSYM1A03G00155690,TraesSYM2B03G01059910,Tra…
Biological process	phosphorylation	GO:0016310	6	0	1.70273	615	5766	3815	60903	0	TraesSYM7A03G03940760,TraesSYM2B03G01052490,TraesSYM6A03G03330580,TraesSYM2B03G00838570,TraesSYM4A03G02132410,TraesSYM2B03G01040470,TraesSYM2B03G01089780,TraesSYM5D03G03142010,TraesSYM5D03G03114850,TraesSYM2B03G00838540,TraesSYM1A03G00155690,TraesSYM2B03G01059910,TraesSYM2D03G01323960,TraesSYM2B03G00838530,TraesSYM2B03G00838560,TraesSYM4B03G02411480,TraesSYM1D03G00554690,TraesSYM6A03G03353260,Tra…
Cellular component	cell periphery	GO:0071944	3	0	1.66035	497	4730	2627	41511	0	TraesSYM7A03G03940760,TraesSYM7B03G04011670,TraesSYM2B03G00964200,TraesSYM7B03G04124300,TraesSYM1A03G00099040,TraesSYM7B03G04078750,TraesSYM6B03G03549740,TraesSYM5A03G02613010,TraesSYM3D03G01878790,TraesSYM4D03G02580440,TraesSYM5B03G02841690,TraesSYM2B03G00922480,TraesSYM3A03G01536010,TraesSYM5A03G02812200,TraesSYM7B03G04262010,TraesSYM7D03G04456840,TraesSYM6B03G03445000,TraesSYM2A03G00770330,Tra…
Molecular function	purine ribonucleotide binding	GO:0032555	7	0	1.65165	1015	11180	4653	84650	0	TraesSYM7A03G03940760,TraesSYM5A03G02729620,TraesSYM2B03G01052490,TraesSYM2D03G01111470,TraesSYM6A03G03330580,TraesSYM2B03G00838570,TraesSYM4A03G02132410,TraesSYM2B03G01040470,TraesSYM5A03G02591100,TraesSYM2B03G01089780,TraesSYM6B03G03404590,TraesSYM5D03G03142010,TraesSYM5D03G03114850,TraesSYM2B03G00838540,TraesSYM1A03G00155690,TraesSYM2B03G01059910,TraesSYM2D03G01323960,TraesSYM2B03G00838530,Tra…
Molecular function	purine ribonucleoside triphosphate binding	GO:0035639	6	0	1.64282	838	9280	4653	84650	0	TraesSYM7A03G03940760,TraesSYM2B03G01052490,TraesSYM2D03G01111470,TraesSYM6A03G03330580,TraesSYM2B03G00838570,TraesSYM4A03G02132410,TraesSYM2B03G01040470,TraesSYM2B03G01089780,TraesSYM6B03G03404590,TraesSYM5D03G03142010,TraesSYM5D03G03114850,TraesSYM2B03G00838540,TraesSYM1A03G00155690,TraesSYM2B03G01059910,TraesSYM2D03G01323960,TraesSYM2B03G00838530,TraesSYM1D03G00539090,TraesSYM7B03G04034320,Tra…
Molecular function	carbohydrate derivative binding	GO:0097367	3	0	1.63067	1029	11480	4653	84650	0	TraesSYM7A03G03940760,TraesSYM5A03G02729620,TraesSYM2B03G01052490,TraesSYM2D03G01111470,TraesSYM6A03G03330580,TraesSYM2B03G00838570,TraesSYM4A03G02132410,TraesSYM2B03G01040470,TraesSYM5A03G02591100,TraesSYM2B03G01089780,TraesSYM6B03G03404590,TraesSYM5D03G03142010,TraesSYM5D03G03114850,TraesSYM2B03G00838540,TraesSYM1A03G00155690,TraesSYM2B03G01059910,TraesSYM2D03G01323960,TraesSYM2B03G00838530,Tra…
Molecular function	anion binding	GO:0043168	5	0	1.60314	1152	13073	4653	84650	0	TraesSYM7A03G03940760,TraesSYM5A03G02729620,TraesSYM2B03G01052490,TraesSYM2D03G01111470,TraesSYM6A03G03330580,TraesSYM2B03G00838570,TraesSYM4A03G02132410,TraesSYM2B03G01040470,TraesSYM5A03G02591100,TraesSYM2B03G01089780,TraesSYM6B03G03404590,TraesSYM5D03G03142010,TraesSYM5D03G03114850,TraesSYM4B03G02356120,TraesSYM2B03G00838540,TraesSYM2B03G00964200,TraesSYM1A03G00155690,TraesSYM2B03G01059910,Tra…
Molecular function	transmembrane transporter activity	GO:0022857	3	0	1.547	429	5045	4653	84650	0	TraesSYM7B03G04011670,TraesSYM3A03G01371610,TraesSYM7B03G04124300,TraesSYM1A03G00099040,TraesSYM1B03G00248850,TraesSYM6D03G03694650,TraesSYM2A03G00600250,TraesSYM7B03G04262010,TraesSYM1A03G00096850,TraesSYM5B03G02876260,TraesSYM7B03G04132820,TraesSYM4A03G02185000,TraesSYM4A03G02229960,TraesSYM6D03G03710340,TraesSYM7B03G04073870,TraesSYM5D03G02965210,TraesSYM3B03G01800740,TraesSYM7B03G04124220,Tra…
Molecular function	transmembrane transport	GO:0055085	5	0	1.547	429	5045	4653	84650	0	TraesSYM7B03G04011670,TraesSYM3A03G01371610,TraesSYM7B03G04124300,TraesSYM1A03G00099040,TraesSYM1B03G00248850,TraesSYM6D03G03694650,TraesSYM2A03G00600250,TraesSYM7B03G04262010,TraesSYM1A03G00096850,TraesSYM5B03G02876260,TraesSYM7B03G04132820,TraesSYM4A03G02185000,TraesSYM4A03G02229960,TraesSYM6D03G03710340,TraesSYM7B03G04073870,TraesSYM5D03G02965210,TraesSYM3B03G01800740,TraesSYM7B03G04124220,Tra…
Molecular function	transporter activity	GO:0005215	2	0	1.54389	439	5173	4653	84650	0	TraesSYM7B03G04011670,TraesSYM3A03G01371610,TraesSYM7B03G04124300,TraesSYM1A03G00099040,TraesSYM1B03G00248850,TraesSYM6D03G03694650,TraesSYM2A03G00600250,TraesSYM7B03G04262010,TraesSYM1A03G00096850,TraesSYM5B03G02876260,TraesSYM7B03G04132820,TraesSYM4A03G02185000,TraesSYM4A03G02229960,TraesSYM6D03G03710340,TraesSYM7B03G04073870,TraesSYM5D03G02965210,TraesSYM3B03G01800740,TraesSYM7B03G04124220,Tra…
Molecular function	establishment of localization	GO:0051234	3	0	1.50953	444	5351	4653	84650	0	TraesSYM4A03G02222480,TraesSYM2D03G01111470,TraesSYM7B03G04011670,TraesSYM3A03G01371610,TraesSYM2B03G00964200,TraesSYM7B03G04124300,TraesSYM1A03G00099040,TraesSYM1B03G00248850,TraesSYM7D03G04509860,TraesSYM6B03G03549740,TraesSYM6D03G03694650,TraesSYM1A03G00136530,TraesSYM2A03G00600250,TraesSYM7B03G04262010,TraesSYM1A03G00096850,TraesSYM5B03G02876260,TraesSYM3B03G01578740,TraesSYM7B03G04132820,Tra…
Molecular function	localization	GO:0051179	2	0	1.50953	444	5351	4653	84650	0	TraesSYM4A03G02222480,TraesSYM2D03G01111470,TraesSYM7B03G04011670,TraesSYM3A03G01371610,TraesSYM2B03G00964200,TraesSYM7B03G04124300,TraesSYM1A03G00099040,TraesSYM1B03G00248850,TraesSYM7D03G04509860,TraesSYM6B03G03549740,TraesSYM6D03G03694650,TraesSYM1A03G00136530,TraesSYM2A03G00600250,TraesSYM7B03G04262010,TraesSYM6B03G03445000,TraesSYM1A03G00096850,TraesSYM5B03G02876260,TraesSYM3B03G01578740,Tra…
Biological process	phosphorus metabolic process	GO:0006793	4	0	1.50683	757	8020	3815	60903	0	TraesSYM7A03G03940760,TraesSYM2B03G01052490,TraesSYM6A03G03330580,TraesSYM2B03G00838570,TraesSYM4A03G02132410,TraesSYM3A03G01371610,TraesSYM2B03G01040470,TraesSYM5D03G03131380,TraesSYM2B03G01089780,TraesSYM6B03G03404590,TraesSYM5D03G03142010,TraesSYM5D03G03114850,TraesSYM2B03G00838540,TraesSYM1A03G00155690,TraesSYM2B03G01059910,TraesSYM2D03G01323960,TraesSYM2B03G00838530,TraesSYM1D03G00539090,Tra…
Cellular component	membrane	GO:0016020	3	0	1.4754	1166	12488	2627	41511	0	TraesSYM7A03G03940760,TraesSYM4A03G02222480,TraesSYM2B03G00952270,TraesSYM2D03G01111470,TraesSYM7B03G04011670,TraesSYM3A03G01371610,TraesSYM6B03G03441520,TraesSYM7B03G04124300,TraesSYM1A03G00099040,TraesSYM7A03G03807900,TraesSYM1B03G00248850,TraesSYM1A03G00178320,TraesSYM7B03G04078750,TraesSYM5A03G02699290,TraesSYM5A03G02613010,TraesSYM6D03G03694650,TraesSYM3D03G01878790,TraesSYM4D03G02580440,Tra…
Molecular function	catalytic activity, acting on a protein	GO:0140096	3	0	1.36997	905	12018	4653	84650	0	TraesSYM7A03G03940760,TraesSYM2B03G01052490,TraesSYM6A03G03330580,TraesSYM2B03G00838570,TraesSYM4A03G02132410,TraesSYM3D03G01822320,TraesSYM2B03G01040470,TraesSYM2B03G01089780,TraesSYM5D03G03142010,TraesSYM3A03G01359990,TraesSYM5D03G03114850,TraesSYM4B03G02356120,TraesSYM2B03G00838540,TraesSYM1A03G00155690,TraesSYM2B03G01059910,TraesSYM2D03G01323960,TraesSYM2B03G00838530,TraesSYM3A03G01524090,Tra…
Biological process	response to stimulus	GO:0050896	2	0	1.36028	867	10175	3815	60903	0	TraesSYM7A03G03940760,TraesSYM5A03G02729620,TraesSYM2B03G00978880,TraesSYM2D03G01111470,TraesSYM5D03G03126800,TraesSYM5A03G02591100,TraesSYM4B03G02356120,TraesSYM2D03G01309660,TraesSYM7A03G03807900,TraesSYM3B03G01763340,TraesSYM5A03G02785730,TraesSYM5A03G02699290,TraesSYM7B03G04089400,TraesSYM7A03G03860100,TraesSYM5A03G02613010,TraesSYM3D03G01991150,TraesSYM6B03G03574720,TraesSYM1A03G00111240,Tra…
Molecular function	nucleotide binding	GO:0000166	5	1.11e-16	1.60364	1100	12479	4653	84650	8.61e-15	TraesSYM7A03G03940760,TraesSYM1B03G00291650,TraesSYM5A03G02729620,TraesSYM2B03G01052490,TraesSYM2D03G01111470,TraesSYM6A03G03330580,TraesSYM2B03G00838570,TraesSYM4A03G02132410,TraesSYM2B03G01040470,TraesSYM5A03G02591100,TraesSYM2B03G01089780,TraesSYM6B03G03404590,TraesSYM5D03G03142010,TraesSYM3D03G01907820,TraesSYM5D03G03114850,TraesSYM2B03G00838540,TraesSYM1A03G00155690,TraesSYM2B03G01059910,Tra…
Molecular function	heterocyclic compound binding	GO:1901363	4	1.11e-16	1.58894	1128	12915	4653	84650	8.61e-15	TraesSYM7A03G03940760,TraesSYM1B03G00291650,TraesSYM5A03G02729620,TraesSYM2B03G01052490,TraesSYM2D03G01111470,TraesSYM6A03G03330580,TraesSYM2B03G00838570,TraesSYM4A03G02132410,TraesSYM2B03G01040470,TraesSYM5A03G02591100,TraesSYM2B03G01089780,TraesSYM6B03G03404590,TraesSYM5D03G03142010,TraesSYM3D03G01907820,TraesSYM5D03G03114850,TraesSYM2B03G00838540,TraesSYM1A03G00155690,TraesSYM2B03G01059910,Tra…
Molecular function	phosphotransferase activity, alcohol group as acceptor	GO:0016773	5	2.22e-16	1.88813	636	6128	4653	84650	1.42e-14	TraesSYM7A03G03940760,TraesSYM2B03G01052490,TraesSYM6A03G03330580,TraesSYM2B03G00838570,TraesSYM4A03G02132410,TraesSYM2B03G01040470,TraesSYM2B03G01089780,TraesSYM5D03G03142010,TraesSYM5D03G03114850,TraesSYM2B03G00838540,TraesSYM1A03G00155690,TraesSYM2B03G01059910,TraesSYM2D03G01323960,TraesSYM2B03G00838530,TraesSYM2B03G00838560,TraesSYM4B03G02411480,TraesSYM1D03G00554690,TraesSYM6A03G03353260,Tra…
Molecular function	ribonucleotide binding	GO:0032553	6	2.22e-16	1.63232	1019	11357	4653	84650	1.42e-14	TraesSYM7A03G03940760,TraesSYM5A03G02729620,TraesSYM2B03G01052490,TraesSYM2D03G01111470,TraesSYM6A03G03330580,TraesSYM2B03G00838570,TraesSYM4A03G02132410,TraesSYM2B03G01040470,TraesSYM5A03G02591100,TraesSYM2B03G01089780,TraesSYM6B03G03404590,TraesSYM5D03G03142010,TraesSYM5D03G03114850,TraesSYM2B03G00838540,TraesSYM1A03G00155690,TraesSYM2B03G01059910,TraesSYM2D03G01323960,TraesSYM2B03G00838530,Tra…
Cellular component	organelle envelope	GO:0031967	3	3.33e-16	2.18559	187	1352	2627	41511	4.66e-15	TraesSYM7A03G03807900,TraesSYM1A03G00178320,TraesSYM5A03G02699290,TraesSYM3D03G01888100,TraesSYM2D03G01274460,TraesSYM7B03G04012950,TraesSYM7D03G04425600,TraesSYM1D03G00571260,TraesSYM7D03G04520190,TraesSYM6D03G03710340,TraesSYM2A03G00674610,TraesSYM3D03G01947120,TraesSYM2A03G00663980,TraesSYM3A03G01405620,TraesSYM5B03G02917400,TraesSYM7A03G03823010,TraesSYM5B03G02917420,TraesSYM1A03G00159330,Tra…
Molecular function	purine nucleotide binding	GO:0017076	6	3.33e-16	1.6388	1058	11745	4653	84650	1.96e-14	TraesSYM7A03G03940760,TraesSYM1B03G00291650,TraesSYM5A03G02729620,TraesSYM2B03G01052490,TraesSYM2D03G01111470,TraesSYM6A03G03330580,TraesSYM2B03G00838570,TraesSYM4A03G02132410,TraesSYM2B03G01040470,TraesSYM5A03G02591100,TraesSYM2B03G01089780,TraesSYM6B03G03404590,TraesSYM5D03G03142010,TraesSYM3D03G01907820,TraesSYM5D03G03114850,TraesSYM2B03G00838540,TraesSYM1A03G00155690,TraesSYM2B03G01059910,Tra…
Molecular function	transport	GO:0006810	4	3.33e-16	1.5169	444	5325	4653	84650	1.96e-14	TraesSYM4A03G02222480,TraesSYM2D03G01111470,TraesSYM7B03G04011670,TraesSYM3A03G01371610,TraesSYM2B03G00964200,TraesSYM7B03G04124300,TraesSYM1A03G00099040,TraesSYM1B03G00248850,TraesSYM7D03G04509860,TraesSYM6B03G03549740,TraesSYM6D03G03694650,TraesSYM1A03G00136530,TraesSYM2A03G00600250,TraesSYM7B03G04262010,TraesSYM1A03G00096850,TraesSYM5B03G02876260,TraesSYM3B03G01578740,TraesSYM7B03G04132820,Tra…
Molecular function	oxidoreductase activity	GO:0016491	3	3.33e-16	1.49356	537	6541	4653	84650	1.96e-14	TraesSYM1B03G00291650,TraesSYM7D03G04526370,TraesSYM5D03G03126800,TraesSYM2B03G01076470,TraesSYM7B03G04126980,TraesSYM3D03G01907820,TraesSYM1D03G00486000,TraesSYM6B03G03441520,TraesSYM2B03G01002190,TraesSYM6B03G03513730,TraesSYM7B03G04126950,TraesSYM4B03G02307120,TraesSYM7A03G03807900,TraesSYM7B03G04207200,TraesSYM1D03G00481180,TraesSYM1A03G00148580,TraesSYM3D03G01888100,TraesSYM6D03G03601200,Tra…
Biological process	response to abiotic stimulus	GO:0009628	3	4.44e-16	2.37865	149	1000	3815	60903	3.41e-14	TraesSYM5A03G02699290,TraesSYM7A03G03860100,TraesSYM7D03G04425600,TraesSYM1D03G00571260,TraesSYM6B03G03550770,TraesSYM7B03G04083270,TraesSYM2A03G00734680,TraesSYM7B03G04268110,TraesSYM7B03G04011780,TraesSYM5B03G02917400,TraesSYM7A03G03823010,TraesSYM5B03G02917420,TraesSYM1A03G00159330,TraesSYM1A03G00159320,TraesSYM6D03G03643150,TraesSYM1A03G00159350,TraesSYM1A03G00159340,TraesSYM6A03G03354400,Tra…
Molecular function	protein serine/threonine kinase activity	GO:0004674	7	4.44e-16	1.82862	254	2527	4653	84650	2.34e-14	TraesSYM7A03G03940760,TraesSYM2B03G01052490,TraesSYM4A03G02132410,TraesSYM2B03G01059910,TraesSYM1D03G00554690,TraesSYM6A03G03353260,TraesSYM7B03G04078750,TraesSYM5A03G02613010,TraesSYM3A03G01536010,TraesSYM2D03G01287700,TraesSYM7B03G04078700,TraesSYM2B03G01052500,TraesSYM3D03G02024500,TraesSYM7B03G04238220,TraesSYM7A03G03812310,TraesSYM7B03G04238200,TraesSYM3B03G01600280,TraesSYM1B03G00369850,Tra…
Molecular function	transferase activity, transferring phosphorus-containing groups	GO:0016772	4	4.44e-16	1.79731	688	6964	4653	84650	2.34e-14	TraesSYM7A03G03940760,TraesSYM2B03G01052490,TraesSYM6A03G03330580,TraesSYM2B03G00838570,TraesSYM4A03G02132410,TraesSYM2B03G01040470,TraesSYM2B03G01089780,TraesSYM6B03G03404590,TraesSYM5D03G03142010,TraesSYM5D03G03114850,TraesSYM2B03G00838540,TraesSYM1A03G00155690,TraesSYM2B03G01059910,TraesSYM2D03G01323960,TraesSYM2B03G00838530,TraesSYM1D03G00539090,TraesSYM2B03G00838560,TraesSYM4B03G02411480,Tra…
Molecular function	nucleoside phosphate binding	GO:1901265	4	4.44e-16	1.60304	1101	12495	4653	84650	2.34e-14	TraesSYM7A03G03940760,TraesSYM1B03G00291650,TraesSYM5A03G02729620,TraesSYM2B03G01052490,TraesSYM2D03G01111470,TraesSYM6A03G03330580,TraesSYM2B03G00838570,TraesSYM4A03G02132410,TraesSYM2B03G01040470,TraesSYM5A03G02591100,TraesSYM2B03G01089780,TraesSYM6B03G03404590,TraesSYM5D03G03142010,TraesSYM3D03G01907820,TraesSYM5D03G03114850,TraesSYM2B03G00838540,TraesSYM1A03G00155690,TraesSYM2B03G01059910,Tra…
Molecular function	calmodulin binding	GO:0005516	4	5.55e-16	3.84239	49	232	4653	84650	2.64e-14	TraesSYM6A03G03316320,TraesSYM3B03G01572740,TraesSYM5D03G03148350,TraesSYM6B03G03440180,TraesSYM7B03G04100030,TraesSYM6B03G03410080,TraesSYM6D03G03638960,TraesSYM4B03G02383250,TraesSYM5D03G03130450,TraesSYM5A03G02632570,TraesSYM1D03G00489480,TraesSYM1B03G00349820,TraesSYM5D03G03130570,TraesSYM2B03G00917340,TraesSYM1D03G00578030,TraesSYM4A03G02047450,TraesSYM3B03G01645550,TraesSYM5D03G03084870,Tra…
Molecular function	transferase activity	GO:0016740	3	6.66e-16	1.4792	1171	14402	4653	84650	3.07e-14	TraesSYM7A03G03940760,TraesSYM4A03G02097580,TraesSYM2B03G01052490,TraesSYM6A03G03330580,TraesSYM4D03G02520730,TraesSYM2B03G00838570,TraesSYM2D03G01147450,TraesSYM4A03G02132410,TraesSYM2B03G01040470,TraesSYM2B03G01089780,TraesSYM6B03G03404590,TraesSYM5D03G03142010,TraesSYM3A03G01359990,TraesSYM5D03G03114850,TraesSYM2B03G00838540,TraesSYM1A03G00155690,TraesSYM2B03G01059910,TraesSYM1D03G00414360,Tra…
Molecular function	ATP binding	GO:0005524	9	8.88e-16	1.73079	810	8514	4653	84650	3.85e-14	TraesSYM7A03G03940760,TraesSYM2B03G01052490,TraesSYM2D03G01111470,TraesSYM6A03G03330580,TraesSYM2B03G00838570,TraesSYM4A03G02132410,TraesSYM2B03G01040470,TraesSYM2B03G01089780,TraesSYM6B03G03404590,TraesSYM5D03G03142010,TraesSYM5D03G03114850,TraesSYM2B03G00838540,TraesSYM1A03G00155690,TraesSYM2B03G01059910,TraesSYM2D03G01323960,TraesSYM2B03G00838530,TraesSYM1D03G00539090,TraesSYM7B03G04034320,Tra…
Biological process	carbohydrate metabolic process	GO:0005975	5	8.22e-15	1.60351	271	2698	3815	60903	6.06e-13	TraesSYM4D03G02520730,TraesSYM1B03G00189930,TraesSYM1D03G00539090,TraesSYM1B03G00332680,TraesSYM1A03G00124560,TraesSYM3A03G01490100,TraesSYM3A03G01491430,TraesSYM2B03G00922480,TraesSYM7D03G04468740,TraesSYM3D03G01966180,TraesSYM4A03G02140860,TraesSYM6A03G03228830,TraesSYM5D03G03085830,TraesSYM4B03G02365850,TraesSYM7B03G04154210,TraesSYM1B03G00206910,TraesSYM4D03G02555460,TraesSYM7D03G04390520,Tra…
Biological process	defense response to other organism	GO:0098542	6	1.17e-14	1.6387	248	2416	3815	60903	8.29e-13	TraesSYM5A03G02729620,TraesSYM5A03G02591100,TraesSYM3B03G01763340,TraesSYM7B03G04089400,TraesSYM6B03G03574720,TraesSYM1A03G00111240,TraesSYM3B03G01763390,TraesSYM2D03G01248150,TraesSYM7D03G04395370,TraesSYM6D03G03585430,TraesSYM3B03G01811450,TraesSYM6B03G03374270,TraesSYM7D03G04336870,TraesSYM6D03G03624020,TraesSYM6D03G03624040,TraesSYM3B03G01600280,TraesSYM5A03G02715180,TraesSYM7A03G03976670,Tra…
Molecular function	active transmembrane transporter activity	GO:0022804	4	3.39e-14	1.82456	172	1715	4653	84650	1.43e-12	TraesSYM1B03G00248850,TraesSYM5B03G02876260,TraesSYM4A03G02185000,TraesSYM7B03G04073870,TraesSYM3B03G01800740,TraesSYM2B03G00927150,TraesSYM7B03G04264540,TraesSYM6B03G03440180,TraesSYM4B03G02357510,TraesSYM7A03G03922890,TraesSYM3D03G02017260,TraesSYM2D03G01315650,TraesSYM5D03G03174520,TraesSYM7B03G04119760,TraesSYM7B03G04234650,TraesSYM5D03G02965180,TraesSYM7D03G04473440,TraesSYM5D03G03069030,Tra…
Cellular component	extrinsic component of membrane	GO:0019898	3	3.44e-14	4.81575	32	105	2627	41511	4.64e-13	TraesSYM2B03G00984670,TraesSYM4D03G02452190,TraesSYM2A03G00697250,TraesSYM2D03G01248010,TraesSYM4B03G02362030,TraesSYM5B03G02858520,TraesSYM2A03G00755020,TraesSYM2D03G01197860,TraesSYM7A03G03749960,TraesSYM2D03G01220100,TraesSYM2B03G01006070,TraesSYM2B03G01006030,TraesSYM7B03G04028620,TraesSYM3A03G01518010,TraesSYM5D03G03004780,TraesSYM4A03G02064660,TraesSYM2D03G01170620,TraesSYM2B03G00924180,Tra…
Biological process	regulation of defense response	GO:0031347	6	4.17e-14	4.32111	36	133	3815	60903	2.43e-12	TraesSYM1A03G00111240,TraesSYM7A03G03820910,TraesSYM7A03G03820960,TraesSYM7A03G03820950,TraesSYM7A03G03820970,TraesSYM7D03G04395480,TraesSYM7A03G03820850,TraesSYM7A03G03820880,TraesSYM7A03G03820870,TraesSYM7D03G04395500,TraesSYM7D03G04395580,TraesSYM7D03G04395600,TraesSYM7D03G04395620,TraesSYM7D03G04395630,TraesSYM5A03G02699350,TraesSYM7D03G04395730,TraesSYM2B03G00949760,TraesSYM5B03G02914960,Tra…
Cellular component	photosystem II	GO:0009523	5	4.44e-14	2.94441	60	322	2627	41511	5.77e-13	TraesSYM7B03G04012950,TraesSYM2B03G00984670,TraesSYM4D03G02452190,TraesSYM6B03G03369790,TraesSYM2A03G00697250,TraesSYM2D03G01248010,TraesSYM3D03G01947120,TraesSYM4B03G02345590,TraesSYM2B03G00953440,TraesSYM4B03G02362030,TraesSYM5B03G02858520,TraesSYM6D03G03735750,TraesSYM5B03G02947360,TraesSYM4A03G02079360,TraesSYM2A03G00755020,TraesSYM3B03G01564010,TraesSYM2D03G01197860,TraesSYM3A03G01544770,Tra…
Molecular function	signaling receptor activity	GO:0038023	3	7.01e-14	2.64619	72	495	4653	84650	2.87e-12	TraesSYM4B03G02356120,TraesSYM7B03G04124300,TraesSYM7B03G04262010,TraesSYM2B03G01035880,TraesSYM7B03G04124220,TraesSYM3B03G01600280,TraesSYM3D03G02018650,TraesSYM3A03G01330930,TraesSYM2D03G01301000,TraesSYM1B03G00209210,TraesSYM7B03G04124100,TraesSYM2B03G00865920,TraesSYM7B03G04124160,TraesSYM5D03G03065180,TraesSYM2A03G00659240,TraesSYM6D03G03745390,TraesSYM4D03G02531180,TraesSYM1A03G00016690,Tra…
Molecular function	sequence-specific DNA binding	GO:0043565	6	1.38e-13	1.65589	224	2461	4653	84650	5.48e-12	TraesSYM3A03G01491480,TraesSYM6B03G03442860,TraesSYM1A03G00173510,TraesSYM3D03G01926970,TraesSYM1B03G00370940,TraesSYM3B03G01673340,TraesSYM6B03G03532930,TraesSYM3D03G01827140,TraesSYM6A03G03316320,TraesSYM3D03G01917250,TraesSYM3B03G01572740,TraesSYM2B03G00910340,TraesSYM6A03G03282420,TraesSYM2B03G00832350,TraesSYM1D03G00521080,TraesSYM7B03G04246670,TraesSYM5D03G03034330,TraesSYM5D03G03120770,Tra…
Biological process	signal transduction	GO:0007165	5	3.17e-13	1.52586	292	3055	3815	60903	1.79e-11	TraesSYM7A03G03940760,TraesSYM2B03G00978880,TraesSYM4B03G02356120,TraesSYM2D03G01309660,TraesSYM5A03G02785730,TraesSYM5A03G02613010,TraesSYM7A03G03820910,TraesSYM4B03G02434180,TraesSYM7A03G03820960,TraesSYM7A03G03820950,TraesSYM7D03G04395370,TraesSYM7A03G03820970,TraesSYM2B03G01035880,TraesSYM5B03G02942270,TraesSYM3D03G02024500,TraesSYM6B03G03374270,TraesSYM1A03G00154480,TraesSYM3B03G01600280,Tra…
Molecular function	ADP binding	GO:0043531	9	3.62e-13	1.71476	192	2037	4653	84650	1.41e-11	TraesSYM5A03G02729620,TraesSYM5A03G02591100,TraesSYM1D03G00539090,TraesSYM7B03G04089400,TraesSYM6D03G03585430,TraesSYM3B03G01702300,TraesSYM1A03G00141010,TraesSYM3B03G01811450,TraesSYM1B03G00350550,TraesSYM5A03G02790390,TraesSYM6B03G03374270,TraesSYM1D03G00553400,TraesSYM7D03G04336870,TraesSYM5D03G02965210,TraesSYM7D03G04423110,TraesSYM3A03G01473700,TraesSYM1B03G00367210,TraesSYM1D03G00553470,Tra…
Biological process	response to lipid	GO:0033993	4	4.35e-13	2.59182	69	425	3815	60903	2.38e-11	TraesSYM4B03G02356120,TraesSYM7A03G03820910,TraesSYM7A03G03820960,TraesSYM7A03G03820950,TraesSYM7A03G03820970,TraesSYM6B03G03550770,TraesSYM2B03G01035880,TraesSYM4B03G02374050,TraesSYM2A03G00638900,TraesSYM2A03G00638920,TraesSYM7D03G04395480,TraesSYM6D03G03721160,TraesSYM7A03G03820850,TraesSYM7A03G03820880,TraesSYM7A03G03820870,TraesSYM2D03G01301000,TraesSYM7D03G04395500,TraesSYM6A03G03329770,Tra…
Biological process	response to external stimulus	GO:0009605	3	4.9e-13	1.57524	253	2564	3815	60903	2.54e-11	TraesSYM5A03G02729620,TraesSYM5A03G02591100,TraesSYM3B03G01763340,TraesSYM7B03G04089400,TraesSYM6B03G03574720,TraesSYM1A03G00111240,TraesSYM3B03G01763390,TraesSYM2D03G01248150,TraesSYM7D03G04395370,TraesSYM6D03G03585430,TraesSYM3B03G01811450,TraesSYM6B03G03374270,TraesSYM7D03G04336870,TraesSYM6D03G03624020,TraesSYM6D03G03624040,TraesSYM3B03G01600280,TraesSYM5A03G02715180,TraesSYM7A03G03976670,Tra…
Molecular function	ribulose-bisphosphate carboxylase activity	GO:0016984	6	1.15e-12	11.0737	14	23	4653	84650	4.34e-11	TraesSYM5D03G02965140,TraesSYM2A03G00793190,TraesSYM7D03G04334160,TraesSYM5D03G03131470,TraesSYM6B03G03377850,TraesSYM2D03G01129720,TraesSYM3A03G01432970,TraesSYM2D03G01310150,TraesSYM1D03G00486870,TraesSYM2D03G01320840,TraesSYM3B03G01785080,TraesSYM3B03G01630500,TraesSYM2B03G00870910,TraesSYM5D03G03107000,
Molecular function	ATP hydrolysis activity	GO:0016887	8	4.27e-12	1.79098	152	1544	4653	84650	1.57e-10	TraesSYM2D03G01111470,TraesSYM7B03G04034320,TraesSYM1A03G00178320,TraesSYM5B03G02876260,TraesSYM7B03G04083270,TraesSYM3D03G01960060,TraesSYM4A03G02185000,TraesSYM5A03G02790390,TraesSYM3A03G01474970,TraesSYM5A03G02715180,TraesSYM6B03G03440180,TraesSYM7A03G03922890,TraesSYM7B03G04234650,TraesSYM7D03G04473440,TraesSYM4B03G02437890,TraesSYM2D03G01109370,TraesSYM2B03G00877900,TraesSYM1D03G00579710,Tra…
Biological process	protein modification process	GO:0036211	6	5.26e-12	1.25513	751	9552	3815	60903	2.52e-10	TraesSYM7A03G03940760,TraesSYM2B03G01052490,TraesSYM6A03G03330580,TraesSYM2B03G00838570,TraesSYM4A03G02132410,TraesSYM3D03G01822320,TraesSYM2B03G01040470,TraesSYM2B03G01089780,TraesSYM5D03G03142010,TraesSYM5D03G03114850,TraesSYM2B03G00838540,TraesSYM1A03G00155690,TraesSYM2B03G01059910,TraesSYM2D03G01323960,TraesSYM2B03G00838530,TraesSYM2B03G00838560,TraesSYM4B03G02411480,TraesSYM1D03G00554690,Tra…
Biological process	organic hydroxy compound metabolic process	GO:1901615	4	5.46e-12	2.15539	91	674	3815	60903	2.56e-10	TraesSYM6B03G03441520,TraesSYM6A03G03316320,TraesSYM2B03G01064520,TraesSYM3B03G01674510,TraesSYM3B03G01572740,TraesSYM7A03G03795400,TraesSYM4D03G02447560,TraesSYM3A03G01518420,TraesSYM7D03G04480660,TraesSYM2B03G00906970,TraesSYM5A03G02813280,TraesSYM4D03G02569820,TraesSYM5D03G03144560,TraesSYM5D03G03144570,TraesSYM7D03G04331760,TraesSYM4B03G02377790,TraesSYM6B03G03410080,TraesSYM4A03G02172980,Tra…
Biological process	sucrose biosynthetic process	GO:0005986	9	6.67e-12	9.71727	14	23	3815	60903	3.05e-10	TraesSYM3A03G01491430,TraesSYM4B03G02365850,TraesSYM1B03G00331630,TraesSYM3D03G01963540,TraesSYM1A03G00126840,TraesSYM1D03G00442790,TraesSYM4A03G02061720,TraesSYM3D03G01967410,TraesSYM1B03G00233670,TraesSYM1D03G00524120,TraesSYM3A03G01487640,TraesSYM3B03G01732580,TraesSYM4D03G02539540,TraesSYM3B03G01737160,
Molecular function	ATPase-coupled transmembrane transporter activity	GO:0042626	6	9.88e-12	2.29987	78	617	4653	84650	3.55e-10	TraesSYM5B03G02876260,TraesSYM4A03G02185000,TraesSYM6B03G03440180,TraesSYM7A03G03922890,TraesSYM7B03G04234650,TraesSYM7D03G04473440,TraesSYM2D03G01275970,TraesSYM2D03G01109370,TraesSYM2B03G00877900,TraesSYM2D03G01275910,TraesSYM7A03G03919080,TraesSYM2B03G00877980,TraesSYM1D03G00549930,TraesSYM7A03G03772400,TraesSYM3A03G01485970,TraesSYM7B03G04226030,TraesSYM2B03G01038470,TraesSYM7B03G04112070,Tra…
Molecular function	fructose 1,6-bisphosphate 1-phosphatase activity	GO:0042132	9	1.02e-11	12.1284	12	18	4653	84650	3.58e-10	TraesSYM3A03G01491430,TraesSYM4B03G02365850,TraesSYM1B03G00331630,TraesSYM3D03G01963540,TraesSYM1A03G00126840,TraesSYM4A03G02061720,TraesSYM3D03G01967410,TraesSYM1D03G00524120,TraesSYM3A03G01487640,TraesSYM3B03G01732580,TraesSYM4D03G02539540,TraesSYM3B03G01737160,
Molecular function	lyase activity	GO:0016829	3	1.1e-11	1.94143	116	1087	4653	84650	3.78e-10	TraesSYM5D03G02965140,TraesSYM6A03G03331840,TraesSYM4A03G02140860,TraesSYM5D03G02973500,TraesSYM5A03G02597320,TraesSYM2D03G01139050,TraesSYM6A03G03287140,TraesSYM7B03G04029720,TraesSYM3D03G01829700,TraesSYM2A03G00722800,TraesSYM2D03G01098020,TraesSYM4A03G02054340,TraesSYM2A03G00793190,TraesSYM2B03G00837160,TraesSYM7D03G04334160,TraesSYM2B03G00972520,TraesSYM7B03G04315240,TraesSYM4A03G02204770,Tra…
Biological process	benzene-containing compound metabolic process	GO:0042537	4	1.12e-11	3.79566	34	143	3815	60903	5.01e-10	TraesSYM6A03G03316320,TraesSYM3B03G01572740,TraesSYM3A03G01518420,TraesSYM2B03G00906970,TraesSYM6B03G03410080,TraesSYM5D03G03130450,TraesSYM5A03G02632570,TraesSYM5D03G03130570,TraesSYM5B03G02859640,TraesSYM5B03G02859670,TraesSYM5D03G03006120,TraesSYM5D03G03006190,TraesSYM1D03G00473470,TraesSYM5D03G03006250,TraesSYM7B03G04049480,TraesSYM5D03G03130630,TraesSYM4D03G02571270,TraesSYM5D03G03130670,Tra…
Molecular function	molecular transducer activity	GO:0060089	2	1.59e-11	2.32048	75	588	4653	84650	5.34e-10	TraesSYM4B03G02356120,TraesSYM7B03G04124300,TraesSYM7B03G04262010,TraesSYM2B03G01035880,TraesSYM7B03G04124220,TraesSYM3B03G01600280,TraesSYM3D03G02018650,TraesSYM3A03G01330930,TraesSYM2D03G01301000,TraesSYM1B03G00209210,TraesSYM7B03G04124100,TraesSYM2B03G00865920,TraesSYM7B03G04124160,TraesSYM5D03G03065180,TraesSYM2A03G00659240,TraesSYM6D03G03745390,TraesSYM4D03G02531180,TraesSYM1A03G00016690,Tra…
Biological process	fructose 1,6-bisphosphate metabolic process	GO:0030388	6	2.74e-11	7.14183	17	38	3815	60903	1.2e-09	TraesSYM3A03G01491430,TraesSYM4A03G02140860,TraesSYM4B03G02365850,TraesSYM1B03G00331630,TraesSYM3D03G01963540,TraesSYM1A03G00126840,TraesSYM4A03G02061720,TraesSYM3D03G01967410,TraesSYM7D03G04482140,TraesSYM1D03G00524120,TraesSYM3A03G01487640,TraesSYM7B03G04176270,TraesSYM4B03G02294040,TraesSYM3B03G01732580,TraesSYM4D03G02539540,TraesSYM4D03G02474600,TraesSYM3B03G01737160,
Molecular function	ABC-type transporter activity	GO:0140359	7	3.36e-11	2.5802	59	416	4653	84650	1.1e-09	TraesSYM5B03G02876260,TraesSYM4A03G02185000,TraesSYM7A03G03922890,TraesSYM7B03G04234650,TraesSYM7D03G04473440,TraesSYM2D03G01275970,TraesSYM2D03G01109370,TraesSYM2B03G00877900,TraesSYM2D03G01275910,TraesSYM7A03G03919080,TraesSYM2B03G00877980,TraesSYM1D03G00549930,TraesSYM7A03G03772400,TraesSYM3A03G01485970,TraesSYM7B03G04226030,TraesSYM2B03G01038470,TraesSYM7B03G04112070,TraesSYM2B03G01038410,Tra…
Molecular function	oxidoreductase activity, acting on paired donors, with incorporation or reduction of molecular oxygen	GO:0016705	4	3.65e-11	1.6212	194	2177	4653	84650	1.17e-09	TraesSYM7D03G04526370,TraesSYM7B03G04126980,TraesSYM6B03G03441520,TraesSYM7B03G04126950,TraesSYM4B03G02307120,TraesSYM1D03G00481180,TraesSYM1A03G00148580,TraesSYM3D03G01888100,TraesSYM7D03G04330750,TraesSYM7B03G04151950,TraesSYM1A03G00119940,TraesSYM5D03G03061880,TraesSYM3B03G01714300,TraesSYM4A03G02131050,TraesSYM3B03G01583270,TraesSYM5D03G03061890,TraesSYM4D03G02483100,TraesSYM3A03G01405620,Tra…
Biological process	organic hydroxy compound biosynthetic process	GO:1901617	5	4.06e-11	2.5273	60	379	3815	60903	1.73e-09	TraesSYM6B03G03441520,TraesSYM6A03G03316320,TraesSYM3B03G01674510,TraesSYM3B03G01572740,TraesSYM7A03G03795400,TraesSYM4D03G02447560,TraesSYM7D03G04480660,TraesSYM6B03G03410080,TraesSYM4A03G02172980,TraesSYM5D03G03130450,TraesSYM5A03G02632570,TraesSYM1A03G00076020,TraesSYM3D03G01915960,TraesSYM2B03G01015960,TraesSYM5D03G03130570,TraesSYM6D03G03681900,TraesSYM5A03G02591740,TraesSYM5B03G02949510,Tra…
Biological process	salicylic acid metabolic process	GO:0009696	9	4.91e-11	4.09698	29	113	3815	60903	2.05e-09	TraesSYM6A03G03316320,TraesSYM3B03G01572740,TraesSYM3A03G01518420,TraesSYM2B03G00906970,TraesSYM6B03G03410080,TraesSYM5D03G03130450,TraesSYM5A03G02632570,TraesSYM5D03G03130570,TraesSYM5B03G02859640,TraesSYM5B03G02859670,TraesSYM5D03G03006120,TraesSYM5D03G03006190,TraesSYM5D03G03006250,TraesSYM7B03G04049480,TraesSYM5D03G03130630,TraesSYM4D03G02571270,TraesSYM5D03G03130670,TraesSYM5D03G03007380,Tra…
Cellular component	thylakoid lumen	GO:0031977	3	5.22e-11	10.5344	12	18	2627	41511	6.56e-10	TraesSYM4B03G02345590,TraesSYM5D03G03080770,TraesSYM7B03G04105080,TraesSYM4A03G02079360,TraesSYM7D03G04324260,TraesSYM4A03G02248950,TraesSYM5A03G02758500,TraesSYM3A03G01354190,TraesSYM6A03G03190730,TraesSYM3B03G01592020,TraesSYM4D03G02522270,TraesSYM7A03G03750030,
Biological process	photosystem II repair	GO:0010206	7	5.4e-11	13.3034	10	12	3815	60903	2.21e-09	TraesSYM4B03G02345590,TraesSYM4A03G02079360,TraesSYM5A03G02758500,TraesSYM7D03G04494300,TraesSYM7A03G03932990,TraesSYM4D03G02543960,TraesSYM4D03G02522270,TraesSYM7B03G04243900,TraesSYM4A03G02057740,TraesSYM4B03G02370790,
Molecular function	transmembrane receptor protein serine/threonine kinase activity	GO:0004675	8	5.79e-11	3.80498	32	153	4653	84650	1.81e-09	TraesSYM3B03G01600280,TraesSYM3A03G01330930,TraesSYM1B03G00209210,TraesSYM2B03G00865920,TraesSYM2A03G00659240,TraesSYM6D03G03745390,TraesSYM1A03G00016690,TraesSYM2D03G01161350,TraesSYM2A03G00625200,TraesSYM2D03G01161420,TraesSYM2D03G01106130,TraesSYM2D03G01138420,TraesSYM2D03G01138430,TraesSYM1D03G00425750,TraesSYM1D03G00425740,TraesSYM2B03G00890280,TraesSYM2D03G01138460,TraesSYM2B03G00844910,Tra…
Biological process	cellular response to lipid	GO:0071396	5	6.65e-11	2.73211	51	298	3815	60903	2.66e-09	TraesSYM4B03G02356120,TraesSYM7A03G03820910,TraesSYM7A03G03820960,TraesSYM7A03G03820950,TraesSYM7A03G03820970,TraesSYM2B03G01035880,TraesSYM4B03G02374050,TraesSYM2A03G00638900,TraesSYM2A03G00638920,TraesSYM7D03G04395480,TraesSYM7A03G03820850,TraesSYM7A03G03820880,TraesSYM7A03G03820870,TraesSYM2D03G01301000,TraesSYM7D03G04395500,TraesSYM7D03G04395580,TraesSYM7D03G04395600,TraesSYM7D03G04395620,Tra…
Molecular function	iron ion binding	GO:0005506	8	8.38e-11	1.64542	177	1957	4653	84650	2.42e-09	TraesSYM7D03G04526370,TraesSYM7B03G04126980,TraesSYM6B03G03441520,TraesSYM7B03G04126950,TraesSYM4B03G02307120,TraesSYM4D03G02471290,TraesSYM1D03G00481180,TraesSYM1A03G00148580,TraesSYM7D03G04330750,TraesSYM1A03G00119940,TraesSYM5D03G03061880,TraesSYM3B03G01714300,TraesSYM3B03G01583270,TraesSYM5D03G03061890,TraesSYM4D03G02483100,TraesSYM3B03G01805590,TraesSYM2D03G01233810,TraesSYM7D03G04466280,Tra…
Biological process	ketone metabolic process	GO:0042180	4	1.03e-10	3.19282	39	195	3815	60903	3.95e-09	TraesSYM6A03G03316320,TraesSYM3B03G01572740,TraesSYM5D03G03144560,TraesSYM5D03G03144570,TraesSYM6B03G03410080,TraesSYM5D03G03130450,TraesSYM5A03G02632570,TraesSYM5D03G03130570,TraesSYM6D03G03677040,TraesSYM4D03G02447840,TraesSYM3D03G01840210,TraesSYM5B03G02859640,TraesSYM5B03G02859670,TraesSYM5D03G03006120,TraesSYM5D03G03006190,TraesSYM5D03G03006250,TraesSYM7B03G04049480,TraesSYM7B03G04031010,Tra…
Molecular function	magnesium ion binding	GO:0000287	7	1.16e-10	2.3636	66	508	4653	84650	3.28e-09	TraesSYM5D03G02965140,TraesSYM3B03G01625690,TraesSYM6A03G03328220,TraesSYM5D03G02973500,TraesSYM5A03G02597320,TraesSYM2D03G01139050,TraesSYM2D03G01098020,TraesSYM2A03G00793190,TraesSYM3D03G01843970,TraesSYM7D03G04334160,TraesSYM7B03G04315240,TraesSYM7B03G04315260,TraesSYM5D03G03131470,TraesSYM4B03G02347840,TraesSYM3B03G01681590,TraesSYM6A03G03196110,TraesSYM6A03G03196100,TraesSYM6A03G03196080,Tra…
Molecular function	carbohydrate phosphatase activity	GO:0019203	7	1.86e-10	4.64491	24	94	4653	84650	5.16e-09	TraesSYM3A03G01491430,TraesSYM4B03G02365850,TraesSYM7B03G04154210,TraesSYM1B03G00404790,TraesSYM2B03G00900960,TraesSYM1A03G00150630,TraesSYM1B03G00331630,TraesSYM3D03G01963540,TraesSYM1A03G00126840,TraesSYM1D03G00442790,TraesSYM4A03G02061720,TraesSYM1A03G00181400,TraesSYM2A03G00637440,TraesSYM3D03G01967410,TraesSYM5D03G03033710,TraesSYM1B03G00233670,TraesSYM7B03G04129960,TraesSYM1D03G00524120,Tra…
Molecular function	primary active transmembrane transporter activity	GO:0015399	5	2.56e-10	1.90366	106	1013	4653	84650	6.97e-09	TraesSYM5B03G02876260,TraesSYM4A03G02185000,TraesSYM7B03G04264540,TraesSYM6B03G03440180,TraesSYM7A03G03922890,TraesSYM2D03G01315650,TraesSYM5D03G03174520,TraesSYM7B03G04234650,TraesSYM5D03G02965180,TraesSYM7D03G04473440,TraesSYM5D03G03069030,TraesSYM2D03G01275970,TraesSYM2D03G01109370,TraesSYM2B03G00877900,TraesSYM2D03G01275910,TraesSYM7A03G03919080,TraesSYM2B03G00877980,TraesSYM1D03G00549930,Tra…
Cellular component	oxidoreductase complex	GO:1990204	4	4.03e-10	2.56777	52	320	2627	41511	4.58e-09	TraesSYM7B03G04012950,TraesSYM2B03G00984670,TraesSYM4D03G02452190,TraesSYM1D03G00433450,TraesSYM2A03G00697250,TraesSYM2D03G01248010,TraesSYM2B03G00953440,TraesSYM4B03G02362030,TraesSYM2D03G01315650,TraesSYM5B03G02858520,TraesSYM6D03G03735750,TraesSYM5D03G03069030,TraesSYM2A03G00755020,TraesSYM2D03G01197860,TraesSYM2D03G01311540,TraesSYM2D03G01220100,TraesSYM5D03G03160260,TraesSYM2B03G01006070,Tra…
Biological process	response to oxygen-containing compound	GO:1901700	4	4.47e-10	1.92268	99	822	3815	60903	1.68e-08	TraesSYM4B03G02356120,TraesSYM7A03G03820910,TraesSYM7A03G03820960,TraesSYM7A03G03820950,TraesSYM7D03G04395370,TraesSYM7A03G03820970,TraesSYM6B03G03550770,TraesSYM2B03G01035880,TraesSYM3D03G01823560,TraesSYM4B03G02374050,TraesSYM2A03G00638900,TraesSYM6A03G03354400,TraesSYM2A03G00638920,TraesSYM7D03G04395480,TraesSYM6D03G03721160,TraesSYM7A03G03820850,TraesSYM7A03G03820880,TraesSYM7A03G03820870,Tra…
Molecular function	tetrapyrrole binding	GO:0046906	4	7.64e-10	1.50445	227	2745	4653	84650	2.05e-08	TraesSYM7D03G04526370,TraesSYM5D03G03126800,TraesSYM7B03G04126980,TraesSYM7B03G04126950,TraesSYM4B03G02307120,TraesSYM1D03G00481180,TraesSYM1A03G00148580,TraesSYM6A03G03295620,TraesSYM6D03G03601200,TraesSYM7D03G04330750,TraesSYM7D03G04456840,TraesSYM1A03G00119940,TraesSYM5D03G03061880,TraesSYM3B03G01714300,TraesSYM6B03G03369790,TraesSYM5B03G02901760,TraesSYM1D03G00578720,TraesSYM3B03G01583270,Tra…
Biological process	regulation of response to stress	GO:0080134	5	1.11e-09	3.00315	38	202	3815	60903	4.1e-08	TraesSYM1A03G00111240,TraesSYM7A03G03820910,TraesSYM7A03G03820960,TraesSYM7A03G03820950,TraesSYM7A03G03820970,TraesSYM7D03G04395480,TraesSYM7A03G03820850,TraesSYM7A03G03820880,TraesSYM7A03G03820870,TraesSYM7D03G04395500,TraesSYM7D03G04395580,TraesSYM7D03G04395600,TraesSYM7D03G04395620,TraesSYM7D03G04395630,TraesSYM5A03G02699350,TraesSYM7D03G04395730,TraesSYM2B03G00949760,TraesSYM6A03G03274680,Tra…
Molecular function	cytokinin dehydrogenase activity	GO:0019139	5	1.34e-09	6.82221	15	40	4653	84650	3.51e-08	TraesSYM3D03G01947390,TraesSYM3D03G02006890,TraesSYM3B03G01711460,TraesSYM1D03G00511050,TraesSYM1D03G00480660,TraesSYM1B03G00316620,TraesSYM1A03G00081820,TraesSYM3A03G01470660,TraesSYM7A03G03980600,TraesSYM2D03G01247830,TraesSYM1B03G00285190,TraesSYM1A03G00112990,TraesSYM7B03G04307190,TraesSYM7D03G04540410,TraesSYM3A03G01530460,
Biological process	defense response to oomycetes	GO:0002229	7	2.71e-09	3.19282	33	165	3815	60903	9.29e-08	TraesSYM3B03G01600280,TraesSYM1A03G00023960,TraesSYM3A03G01330930,TraesSYM1B03G00209210,TraesSYM2B03G00865920,TraesSYM2A03G00659240,TraesSYM6D03G03745390,TraesSYM1A03G00016690,TraesSYM2D03G01161350,TraesSYM2A03G00625200,TraesSYM2D03G01161420,TraesSYM2D03G01106130,TraesSYM2D03G01138420,TraesSYM2D03G01138430,TraesSYM1D03G00425750,TraesSYM1D03G00425740,TraesSYM2B03G00890280,TraesSYM2D03G01138460,Tra…
Molecular function	monooxygenase activity	GO:0004497	4	3.59e-09	1.56287	178	2072	4653	84650	9.28e-08	TraesSYM7D03G04526370,TraesSYM7B03G04126980,TraesSYM6B03G03441520,TraesSYM2B03G01002190,TraesSYM7B03G04126950,TraesSYM4B03G02307120,TraesSYM1D03G00481180,TraesSYM1A03G00148580,TraesSYM3D03G01888100,TraesSYM7D03G04330750,TraesSYM1A03G00119940,TraesSYM5D03G03061880,TraesSYM3B03G01714300,TraesSYM2D03G01244540,TraesSYM2D03G01244510,TraesSYM2A03G00751190,TraesSYM3B03G01583270,TraesSYM5D03G03061890,Tra…
Molecular function	transmembrane receptor protein kinase activity	GO:0019199	7	4.25e-09	2.93941	37	229	4653	84650	1.08e-07	TraesSYM3B03G01600280,TraesSYM3D03G02018650,TraesSYM3A03G01330930,TraesSYM1B03G00209210,TraesSYM2B03G00865920,TraesSYM2A03G00659240,TraesSYM6D03G03745390,TraesSYM1A03G00016690,TraesSYM2D03G01161350,TraesSYM2A03G00625200,TraesSYM4D03G02441600,TraesSYM2A03G00784770,TraesSYM2D03G01161420,TraesSYM2D03G01106130,TraesSYM4B03G02361420,TraesSYM2D03G01138420,TraesSYM2D03G01138430,TraesSYM1D03G00425750,Tra…
Molecular function	hydrolase activity, hydrolyzing O-glycosyl compounds	GO:0004553	5	4.87e-09	1.64453	144	1593	4653	84650	1.22e-07	TraesSYM1B03G00189930,TraesSYM1B03G00332680,TraesSYM3A03G01490100,TraesSYM4D03G02580440,TraesSYM3D03G01966180,TraesSYM5D03G03085830,TraesSYM1B03G00206910,TraesSYM4D03G02555460,TraesSYM3D03G01944830,TraesSYM5D03G02989000,TraesSYM2D03G01288970,TraesSYM5A03G02801580,TraesSYM3D03G01992620,TraesSYM6A03G03181720,TraesSYM1A03G00105450,TraesSYM5B03G02845230,TraesSYM7A03G03752310,TraesSYM1D03G00577120,Tra…
Molecular function	lipid binding	GO:0008289	3	5.92e-09	1.85796	96	940	4653	84650	1.45e-07	TraesSYM4B03G02356120,TraesSYM2B03G00964200,TraesSYM6B03G03549740,TraesSYM1A03G00136530,TraesSYM3B03G01578740,TraesSYM3B03G01578770,TraesSYM3B03G01578760,TraesSYM2B03G01035880,TraesSYM1D03G00426300,TraesSYM6B03G03386260,TraesSYM5A03G02715120,TraesSYM1B03G00344530,TraesSYM3B03G01578810,TraesSYM2D03G01301000,TraesSYM2D03G01270780,TraesSYM2A03G00594110,TraesSYM3B03G01578540,TraesSYM2B03G01070550,Tra…
Molecular function	amino acid transport	GO:0006865	5	8.32e-09	2.66233	42	287	4653	84650	2.01e-07	TraesSYM2A03G00600250,TraesSYM1A03G00096850,TraesSYM2D03G01109010,TraesSYM4D03G02543340,TraesSYM3B03G01788440,TraesSYM7B03G04197170,TraesSYM6B03G03448720,TraesSYM3A03G01529200,TraesSYM1A03G00010450,TraesSYM1A03G00010420,TraesSYM1D03G00495830,TraesSYM2B03G00883740,TraesSYM1B03G00299140,TraesSYM3D03G01964850,TraesSYM2D03G01220110,TraesSYM4A03G02058380,TraesSYM3D03G01846690,TraesSYM2D03G01293000,Tra…
Molecular function	amino acid transmembrane transporter activity	GO:0015171	4	8.32e-09	2.66233	42	287	4653	84650	2.01e-07	TraesSYM2A03G00600250,TraesSYM1A03G00096850,TraesSYM2D03G01109010,TraesSYM3B03G01788440,TraesSYM7B03G04197170,TraesSYM3A03G01529200,TraesSYM1A03G00010450,TraesSYM1A03G00010420,TraesSYM1D03G00495830,TraesSYM1B03G00299140,TraesSYM3D03G01964850,TraesSYM3D03G01846690,TraesSYM2D03G01293000,TraesSYM3A03G01503600,TraesSYM6A03G03301040,TraesSYM2A03G00735920,TraesSYM7B03G04197400,TraesSYM7D03G04477650,Tra…
Molecular function	amino acid transmembrane transport	GO:0003333	6	8.32e-09	2.66233	42	287	4653	84650	2.01e-07	TraesSYM2A03G00600250,TraesSYM1A03G00096850,TraesSYM2D03G01109010,TraesSYM4D03G02543340,TraesSYM3B03G01788440,TraesSYM7B03G04197170,TraesSYM6B03G03448720,TraesSYM3A03G01529200,TraesSYM1A03G00010450,TraesSYM1A03G00010420,TraesSYM1D03G00495830,TraesSYM2B03G00883740,TraesSYM1B03G00299140,TraesSYM3D03G01964850,TraesSYM4A03G02058380,TraesSYM3D03G01846690,TraesSYM2D03G01293000,TraesSYM3A03G01503600,Tra…
Biological process	small molecule metabolic process	GO:0044281	4	9.79e-09	1.35351	331	3904	3815	60903	3.19e-07	TraesSYM3A03G01371610,TraesSYM5D03G03131380,TraesSYM6B03G03404590,TraesSYM1D03G00539090,TraesSYM3B03G01625690,TraesSYM7B03G04181770,TraesSYM3A03G01491430,TraesSYM3B03G01589470,TraesSYM4A03G02140860,TraesSYM6A03G03228830,TraesSYM4A03G02050820,TraesSYM4B03G02365850,TraesSYM6D03G03721060,TraesSYM6A03G03287140,TraesSYM6A03G03316320,TraesSYM7D03G04390520,TraesSYM1A03G00141010,TraesSYM2B03G01064520,Tra…
Biological process	protein repair	GO:0030091	6	1.13e-08	8.36214	11	21	3815	60903	3.6e-07	TraesSYM4B03G02345590,TraesSYM4A03G02079360,TraesSYM1A03G00119480,TraesSYM5A03G02758500,TraesSYM7D03G04494300,TraesSYM7A03G03932990,TraesSYM4D03G02543960,TraesSYM4D03G02522270,TraesSYM7B03G04243900,TraesSYM4A03G02057740,TraesSYM4B03G02370790,
Molecular function	DNA-binding transcription factor activity	GO:0003700	3	1.34e-08	1.36348	318	4243	4653	84650	3.09e-07	TraesSYM7B03G04047650,TraesSYM3A03G01491480,TraesSYM6B03G03442860,TraesSYM1A03G00173510,TraesSYM5D03G03096470,TraesSYM3D03G01926970,TraesSYM1B03G00370940,TraesSYM1D03G00560580,TraesSYM6B03G03532930,TraesSYM5D03G03096550,TraesSYM3D03G01827140,TraesSYM1D03G00560560,TraesSYM5D03G03096570,TraesSYM6A03G03316320,TraesSYM3A03G01506110,TraesSYM1A03G00128050,TraesSYM3D03G01917250,TraesSYM5D03G03132650,Tra…
Biological process	small molecule biosynthetic process	GO:0044283	5	1.53e-08	1.6087	144	1429	3815	60903	4.8e-07	TraesSYM1D03G00539090,TraesSYM3B03G01625690,TraesSYM7B03G04181770,TraesSYM3A03G01491430,TraesSYM4A03G02050820,TraesSYM4B03G02365850,TraesSYM6D03G03721060,TraesSYM6A03G03316320,TraesSYM1A03G00141010,TraesSYM1B03G00350550,TraesSYM6B03G03542330,TraesSYM3D03G01829700,TraesSYM3B03G01674510,TraesSYM5A03G02805140,TraesSYM3B03G01572740,TraesSYM7B03G04214260,TraesSYM7D03G04525140,TraesSYM3D03G01843970,Tra…
Biological process	photosynthetic electron transport chain	GO:0009767	6	1.74e-08	2.86535	35	195	3815	60903	5.39e-07	TraesSYM7A03G03860100,TraesSYM4A03G02152870,TraesSYM2B03G00984670,TraesSYM4D03G02452190,TraesSYM6B03G03369790,TraesSYM6D03G03710340,TraesSYM2D03G01248010,TraesSYM6A03G03318800,TraesSYM2A03G00755020,TraesSYM3B03G01564010,TraesSYM2B03G01006070,TraesSYM2B03G01006030,TraesSYM6B03G03530080,TraesSYM7B03G04028620,TraesSYM6A03G03320310,TraesSYM1D03G00532470,TraesSYM2D03G01170620,TraesSYM6D03G03712190,Tra…
Biological process	cellular response to oxygen-containing compound	GO:1901701	5	1.75e-08	2.14969	61	453	3815	60903	5.33e-07	TraesSYM4B03G02356120,TraesSYM7A03G03820910,TraesSYM7A03G03820960,TraesSYM7A03G03820950,TraesSYM7D03G04395370,TraesSYM7A03G03820970,TraesSYM2B03G01035880,TraesSYM3D03G01823560,TraesSYM4B03G02374050,TraesSYM2A03G00638900,TraesSYM2A03G00638920,TraesSYM7D03G04395480,TraesSYM7A03G03820850,TraesSYM7A03G03820880,TraesSYM7A03G03820870,TraesSYM4B03G02405580,TraesSYM2D03G01301000,TraesSYM7D03G04395500,Tra…
Biological process	regulation of signal transduction	GO:0009966	6	1.82e-08	2.68362	39	232	3815	60903	5.45e-07	TraesSYM7A03G03820910,TraesSYM7A03G03820960,TraesSYM7A03G03820950,TraesSYM7D03G04395370,TraesSYM7A03G03820970,TraesSYM4B03G02374050,TraesSYM7D03G04395480,TraesSYM7A03G03820850,TraesSYM7A03G03820880,TraesSYM7A03G03820870,TraesSYM7D03G04395500,TraesSYM7D03G04395580,TraesSYM7D03G04395600,TraesSYM7D03G04395620,TraesSYM7D03G04395630,TraesSYM5A03G02699350,TraesSYM7D03G04395730,TraesSYM3D03G01851250,Tra…
Molecular function	transmembrane signaling receptor activity	GO:0004888	4	1.84e-08	2.74332	38	252	4653	84650	4.16e-07	TraesSYM3B03G01600280,TraesSYM3D03G02018650,TraesSYM3A03G01330930,TraesSYM1B03G00209210,TraesSYM2B03G00865920,TraesSYM2A03G00659240,TraesSYM6D03G03745390,TraesSYM1A03G00016690,TraesSYM6D03G03726340,TraesSYM2D03G01161350,TraesSYM2A03G00625200,TraesSYM4D03G02441600,TraesSYM2A03G00784770,TraesSYM2D03G01161420,TraesSYM2D03G01106130,TraesSYM4B03G02361420,TraesSYM2D03G01138420,TraesSYM2D03G01138430,Tra…
Biological process	gluconeogenesis	GO:0006094	9	2.05e-08	4.71071	18	61	3815	60903	6.06e-07	TraesSYM1D03G00539090,TraesSYM3A03G01491430,TraesSYM4B03G02365850,TraesSYM1A03G00141010,TraesSYM1B03G00350550,TraesSYM1B03G00331630,TraesSYM3D03G01963540,TraesSYM1A03G00126840,TraesSYM4A03G02061720,TraesSYM3D03G01967410,TraesSYM1D03G00524120,TraesSYM3A03G01487640,TraesSYM7A03G03956740,TraesSYM3B03G01732580,TraesSYM4B03G02369640,TraesSYM4D03G02539540,TraesSYM3B03G01737160,TraesSYM5A03G02736320,
Molecular function	P-type calcium transporter activity	GO:0005388	9	2.39e-08	5.68518	15	48	4653	84650	5.33e-07	TraesSYM6B03G03440180,TraesSYM7B03G04100030,TraesSYM6D03G03638960,TraesSYM1B03G00359380,TraesSYM1B03G00359340,TraesSYM1B03G00349820,TraesSYM1A03G00148200,TraesSYM5D03G03084870,TraesSYM1A03G00140600,TraesSYM1D03G00538630,TraesSYM6A03G03231700,TraesSYM4B03G02385540,TraesSYM4D03G02557620,TraesSYM1D03G00546750,TraesSYM5A03G02719640,
Molecular function	heme binding	GO:0020037	5	2.51e-08	1.45567	217	2712	4653	84650	5.53e-07	TraesSYM7D03G04526370,TraesSYM5D03G03126800,TraesSYM7B03G04126980,TraesSYM7B03G04126950,TraesSYM4B03G02307120,TraesSYM1D03G00481180,TraesSYM1A03G00148580,TraesSYM6A03G03295620,TraesSYM6D03G03601200,TraesSYM7D03G04330750,TraesSYM7D03G04456840,TraesSYM1A03G00119940,TraesSYM5D03G03061880,TraesSYM3B03G01714300,TraesSYM5B03G02901760,TraesSYM1D03G00578720,TraesSYM3B03G01583270,TraesSYM6D03G03590120,Tra…
Cellular component	organelle membrane	GO:0031090	4	3.36e-08	1.42459	228	2529	2627	41511	3.71e-07	TraesSYM2D03G01111470,TraesSYM6B03G03441520,TraesSYM7A03G03807900,TraesSYM1A03G00178320,TraesSYM5A03G02699290,TraesSYM3D03G01888100,TraesSYM2D03G01274460,TraesSYM7B03G04012950,TraesSYM7D03G04493710,TraesSYM7D03G04425600,TraesSYM7D03G04455510,TraesSYM1D03G00571260,TraesSYM5A03G02700850,TraesSYM7D03G04520190,TraesSYM6D03G03710340,TraesSYM2A03G00674610,TraesSYM3D03G01947120,TraesSYM2A03G00663980,Tra…
Biological process	response to bacterium	GO:0009617	6	3.75e-08	2.7367	36	210	3815	60903	1.04e-06	TraesSYM3B03G01600280,TraesSYM3A03G01330930,TraesSYM1B03G00209210,TraesSYM2B03G00865920,TraesSYM2A03G00659240,TraesSYM6D03G03745390,TraesSYM1A03G00016690,TraesSYM3D03G01851250,TraesSYM2D03G01161350,TraesSYM3B03G01602490,TraesSYM2A03G00625200,TraesSYM3B03G01602510,TraesSYM2D03G01161420,TraesSYM2D03G01106130,TraesSYM2D03G01138420,TraesSYM2D03G01138430,TraesSYM1D03G00425750,TraesSYM1D03G00425740,Tra…
Biological process	chlorophyll biosynthetic process	GO:0015995	7	3.91e-08	6.28888	13	33	3815	60903	1.06e-06	TraesSYM3D03G01888100,TraesSYM3A03G01405620,TraesSYM3B03G01645850,TraesSYM2B03G00889760,TraesSYM6A03G03320150,TraesSYM6D03G03712060,TraesSYM5A03G02685110,TraesSYM2A03G00627370,TraesSYM7B03G04026510,TraesSYM7B03G04143020,TraesSYM6B03G03529720,TraesSYM5D03G03047200,TraesSYM2D03G01138000,
Molecular function	oxidoreductase activity, acting on the CH-NH group of donors	GO:0016645	4	6.94e-08	3.89841	21	98	4653	84650	1.5e-06	TraesSYM2B03G01076470,TraesSYM7B03G04100220,TraesSYM6A03G03334070,TraesSYM2A03G00811380,TraesSYM3D03G01947390,TraesSYM3D03G02006890,TraesSYM6D03G03725270,TraesSYM3B03G01711460,TraesSYM1D03G00511050,TraesSYM5A03G02719430,TraesSYM1D03G00480660,TraesSYM1B03G00316620,TraesSYM1A03G00081820,TraesSYM3A03G01470660,TraesSYM7A03G03980600,TraesSYM2D03G01247830,TraesSYM1B03G00285190,TraesSYM1A03G00112990,Tra…
Molecular function	calcium ion transport	GO:0006816	8	7.49e-08	3.74053	22	107	4653	84650	1.6e-06	TraesSYM6B03G03440180,TraesSYM6D03G03680280,TraesSYM3D03G01867800,TraesSYM7B03G04100030,TraesSYM6D03G03638960,TraesSYM3B03G01620460,TraesSYM5D03G03039550,TraesSYM1B03G00359380,TraesSYM1B03G00359340,TraesSYM7A03G03815860,TraesSYM1B03G00349820,TraesSYM1A03G00148200,TraesSYM5A03G02676850,TraesSYM5D03G03084870,TraesSYM1A03G00140600,TraesSYM1D03G00538630,TraesSYM4D03G02480260,TraesSYM5B03G02922800,Tra…
Molecular function	calcium ion transmembrane transporter activity	GO:0015085	7	7.49e-08	3.74053	22	107	4653	84650	1.6e-06	TraesSYM6B03G03440180,TraesSYM3D03G01867800,TraesSYM7B03G04100030,TraesSYM6D03G03638960,TraesSYM3B03G01620460,TraesSYM1B03G00359380,TraesSYM1B03G00359340,TraesSYM7A03G03815860,TraesSYM1B03G00349820,TraesSYM1A03G00148200,TraesSYM5D03G03084870,TraesSYM1A03G00140600,TraesSYM1D03G00538630,TraesSYM4D03G02480260,TraesSYM5B03G02922800,TraesSYM6A03G03231700,TraesSYM4B03G02385540,TraesSYM3A03G01378540,Tra…
Molecular function	starch binding	GO:2001070	5	8.64e-08	6.06419	13	39	4653	84650	1.77e-06	TraesSYM7B03G04154210,TraesSYM2B03G00883720,TraesSYM4B03G02414950,TraesSYM2D03G01135220,TraesSYM4D03G02580640,TraesSYM5A03G02796620,TraesSYM3B03G01734190,TraesSYM5D03G03033710,TraesSYM3A03G01488870,TraesSYM3D03G01964730,TraesSYM2A03G00624650,TraesSYM4B03G02428670,TraesSYM1D03G00526030,
Cellular component	NAD(P)H dehydrogenase complex (plastoquinone)	GO:0010598	4	1e-07	10.5344	8	12	2627	41511	1.07e-06	TraesSYM4A03G02152870,TraesSYM5D03G03012690,TraesSYM6B03G03530080,TraesSYM6A03G03320310,TraesSYM6D03G03712190,TraesSYM4D03G02464730,TraesSYM4B03G02282060,TraesSYM7B03G04177990,
Molecular function	oxidoreductase activity, acting on the aldehyde or oxo group of donors, NAD or NADP as acceptor	GO:0016620	5	1.09e-07	3.01477	29	175	4653	84650	2.2e-06	TraesSYM1B03G00291650,TraesSYM6B03G03513730,TraesSYM1D03G00484900,TraesSYM6D03G03687610,TraesSYM4B03G02429400,TraesSYM1B03G00214040,TraesSYM4B03G02412240,TraesSYM1A03G00088060,TraesSYM7A03G03915050,TraesSYM5A03G02794750,TraesSYM6B03G03498330,TraesSYM7A03G03857210,TraesSYM1D03G00429290,TraesSYM1A03G00139670,TraesSYM2D03G01227080,TraesSYM4D03G02578850,TraesSYM6A03G03308780,TraesSYM2A03G00735410,Tra…
Biological process	cellular response to calcium ion	GO:0071277	6	1.12e-07	8.9798	9	16	3815	60903	2.91e-06	TraesSYM6B03G03386260,TraesSYM6A03G03192620,TraesSYM1A03G00113480,TraesSYM1B03G00316490,TraesSYM3B03G01744940,TraesSYM3A03G01498270,TraesSYM3D03G01975320,TraesSYM6D03G03706880,TraesSYM1D03G00510800,
Cellular component	chloroplast thylakoid membrane protein complex	GO:0098807	4	1.3e-07	12.2902	7	9	2627	41511	1.35e-06	TraesSYM7A03G03754560,TraesSYM2A03G00621850,TraesSYM7D03G04329050,TraesSYM2D03G01131110,TraesSYM4A03G02242140,TraesSYM6A03G03177850,TraesSYM2B03G00879570,
Molecular function	inorganic molecular entity transmembrane transporter activity	GO:0015318	4	1.31e-07	1.54261	150	1769	4653	84650	2.6e-06	TraesSYM7B03G04011670,TraesSYM3A03G01371610,TraesSYM7B03G04132820,TraesSYM6D03G03710340,TraesSYM5D03G02965210,TraesSYM2A03G00663980,TraesSYM5D03G03053400,TraesSYM4D03G02548120,TraesSYM6A03G03354400,TraesSYM7B03G04264540,TraesSYM6B03G03440180,TraesSYM3A03G01492830,TraesSYM5D03G03161250,TraesSYM6A03G03318800,TraesSYM2D03G01315650,TraesSYM5D03G03174520,TraesSYM7B03G04119760,TraesSYM1A03G00135290,Tra…
Molecular function	monoatomic ion transmembrane transport	GO:0034220	6	1.36e-07	1.53443	153	1814	4653	84650	2.66e-06	TraesSYM3A03G01371610,TraesSYM7B03G04124300,TraesSYM7B03G04262010,TraesSYM7B03G04132820,TraesSYM6D03G03710340,TraesSYM5D03G02965210,TraesSYM7B03G04124220,TraesSYM2A03G00663980,TraesSYM5D03G03053400,TraesSYM4D03G02548120,TraesSYM5A03G02800310,TraesSYM7B03G04264540,TraesSYM6B03G03440180,TraesSYM3A03G01492830,TraesSYM6A03G03318800,TraesSYM2D03G01315650,TraesSYM5D03G03174520,TraesSYM1A03G00135290,Tra…
Molecular function	hydrolase activity, acting on acid anhydrides, in phosphorus-containing anhydrides	GO:0016818	5	1.38e-07	1.43373	209	2652	4653	84650	2.68e-06	TraesSYM2D03G01111470,TraesSYM7B03G04034320,TraesSYM1A03G00178320,TraesSYM7D03G04509860,TraesSYM6A03G03328220,TraesSYM7A03G03819980,TraesSYM5B03G02876260,TraesSYM6B03G03422390,TraesSYM6A03G03316300,TraesSYM7B03G04083270,TraesSYM3D03G01960060,TraesSYM4A03G02185000,TraesSYM5D03G03106370,TraesSYM5A03G02790390,TraesSYM3A03G01474970,TraesSYM5A03G02715180,TraesSYM6B03G03440180,TraesSYM7A03G03922890,Tra…
Molecular function	sugar-phosphatase activity	GO:0050308	8	1.42e-07	4.06657	19	85	4653	84650	2.71e-06	TraesSYM3A03G01491430,TraesSYM4B03G02365850,TraesSYM2B03G00900960,TraesSYM1A03G00150630,TraesSYM1B03G00331630,TraesSYM3D03G01963540,TraesSYM1A03G00126840,TraesSYM1D03G00442790,TraesSYM4A03G02061720,TraesSYM2A03G00637440,TraesSYM3D03G01967410,TraesSYM1B03G00233670,TraesSYM7B03G04129960,TraesSYM1D03G00524120,TraesSYM3A03G01487640,TraesSYM3B03G01732580,TraesSYM4D03G02539540,TraesSYM6B03G03551090,Tra…
Molecular function	monoatomic ion transmembrane transporter activity	GO:0015075	4	1.75e-07	1.53031	152	1807	4653	84650	3.3e-06	TraesSYM3A03G01371610,TraesSYM7B03G04124300,TraesSYM7B03G04262010,TraesSYM7B03G04132820,TraesSYM6D03G03710340,TraesSYM5D03G02965210,TraesSYM7B03G04124220,TraesSYM2A03G00663980,TraesSYM5D03G03053400,TraesSYM4D03G02548120,TraesSYM5A03G02800310,TraesSYM7B03G04264540,TraesSYM6B03G03440180,TraesSYM3A03G01492830,TraesSYM6A03G03318800,TraesSYM2D03G01315650,TraesSYM5D03G03174520,TraesSYM1A03G00135290,Tra…
Molecular function	pyrophosphatase activity	GO:0016462	6	2.11e-07	1.42932	206	2622	4653	84650	3.88e-06	TraesSYM2D03G01111470,TraesSYM7B03G04034320,TraesSYM1A03G00178320,TraesSYM7D03G04509860,TraesSYM6A03G03328220,TraesSYM7A03G03819980,TraesSYM5B03G02876260,TraesSYM6A03G03316300,TraesSYM7B03G04083270,TraesSYM3D03G01960060,TraesSYM4A03G02185000,TraesSYM5D03G03106370,TraesSYM5A03G02790390,TraesSYM3A03G01474970,TraesSYM5A03G02715180,TraesSYM6B03G03440180,TraesSYM7A03G03922890,TraesSYM7B03G04234650,Tra…
Molecular function	ligand-gated channel activity	GO:0022834	7	2.12e-07	3.22563	25	141	4653	84650	3.85e-06	TraesSYM7B03G04124300,TraesSYM7B03G04262010,TraesSYM7B03G04124220,TraesSYM7B03G04124100,TraesSYM1B03G00301760,TraesSYM7B03G04124160,TraesSYM5D03G03065180,TraesSYM6D03G03726340,TraesSYM2A03G00703140,TraesSYM1B03G00196160,TraesSYM5B03G02937640,TraesSYM5B03G02937660,TraesSYM5A03G02701360,TraesSYM5A03G02701390,TraesSYM7A03G03804790,TraesSYM6A03G03190720,TraesSYM7A03G03804590,TraesSYM5D03G03065030,Tra…
Molecular function	regulation of RNA metabolic process	GO:0051252	8	2.15e-07	1.31883	326	4497	4653	84650	3.81e-06	TraesSYM2B03G01051160,TraesSYM3B03G01762030,TraesSYM5A03G02796440,TraesSYM3B03G01698640,TraesSYM7B03G04047650,TraesSYM3A03G01491480,TraesSYM5A03G02785730,TraesSYM6B03G03442860,TraesSYM1A03G00173510,TraesSYM5D03G03096470,TraesSYM3D03G01926970,TraesSYM1B03G00370940,TraesSYM3B03G01673340,TraesSYM1A03G00038080,TraesSYM1D03G00560580,TraesSYM6B03G03532930,TraesSYM5D03G03096550,TraesSYM3D03G01827140,Tra…
Molecular function	regulation of DNA-templated transcription	GO:0006355	10	2.15e-07	1.31883	326	4497	4653	84650	3.81e-06	TraesSYM2B03G01051160,TraesSYM3B03G01762030,TraesSYM5A03G02796440,TraesSYM3B03G01698640,TraesSYM7B03G04047650,TraesSYM3A03G01491480,TraesSYM5A03G02785730,TraesSYM6B03G03442860,TraesSYM1A03G00173510,TraesSYM5D03G03096470,TraesSYM3D03G01926970,TraesSYM1B03G00370940,TraesSYM3B03G01673340,TraesSYM1D03G00560580,TraesSYM6B03G03532930,TraesSYM5D03G03096550,TraesSYM3D03G01827140,TraesSYM1D03G00560560,Tra…
Molecular function	regulation of nucleobase-containing compound metabolic process	GO:0019219	7	2.15e-07	1.31883	326	4497	4653	84650	3.81e-06	TraesSYM2B03G01051160,TraesSYM3B03G01762030,TraesSYM5A03G02796440,TraesSYM3B03G01698640,TraesSYM7B03G04047650,TraesSYM3A03G01491480,TraesSYM5A03G02785730,TraesSYM6B03G03442860,TraesSYM1A03G00173510,TraesSYM5D03G03096470,TraesSYM3D03G01926970,TraesSYM1B03G00370940,TraesSYM3B03G01673340,TraesSYM1A03G00038080,TraesSYM1D03G00560580,TraesSYM6B03G03532930,TraesSYM5D03G03096550,TraesSYM3D03G01827140,Tra…
Molecular function	electron transporter, transferring electrons within the cyclic electron transport pathway of photosynthesis activity	GO:0045156	3	2.21e-07	4.35597	17	71	4653	84650	3.75e-06	TraesSYM2B03G00984670,TraesSYM4D03G02452190,TraesSYM6B03G03369790,TraesSYM2D03G01248010,TraesSYM2A03G00755020,TraesSYM3B03G01564010,TraesSYM2B03G01006070,TraesSYM2B03G01006030,TraesSYM7B03G04028620,TraesSYM2D03G01170620,TraesSYM2A03G00780570,TraesSYM2B03G00924180,TraesSYM3A03G01331490,TraesSYM6B03G03481870,TraesSYM6D03G03671750,TraesSYM2D03G01227020,TraesSYM2A03G00659670,
Biological process	photosynthetic electron transport in photosystem I	GO:0009773	7	3.68e-07	5.80512	12	33	3815	60903	8.94e-06	TraesSYM7A03G03860100,TraesSYM4A03G02152870,TraesSYM6D03G03710340,TraesSYM6A03G03318800,TraesSYM6B03G03530080,TraesSYM6A03G03320310,TraesSYM6D03G03712190,TraesSYM6B03G03527540,TraesSYM4D03G02464730,TraesSYM4B03G02282060,TraesSYM7D03G04427830,TraesSYM5B03G02876990,
Molecular function	hydrolase activity, acting on glycosyl bonds	GO:0016798	4	3.94e-07	1.50702	153	1847	4653	84650	6.6e-06	TraesSYM1B03G00324200,TraesSYM1B03G00189930,TraesSYM1B03G00332680,TraesSYM3A03G01490100,TraesSYM4D03G02580440,TraesSYM3D03G01966180,TraesSYM5D03G03085830,TraesSYM1B03G00206910,TraesSYM4D03G02555460,TraesSYM3D03G01944830,TraesSYM5D03G02989000,TraesSYM2D03G01288970,TraesSYM5A03G02801580,TraesSYM3D03G01992620,TraesSYM6A03G03181720,TraesSYM1A03G00105450,TraesSYM5B03G02845230,TraesSYM7A03G03752310,Tra…
Biological process	glucose metabolic process	GO:0006006	8	4.92e-07	2.7367	30	175	3815	60903	1.18e-05	TraesSYM1D03G00539090,TraesSYM3A03G01491430,TraesSYM6A03G03228830,TraesSYM4B03G02365850,TraesSYM1A03G00141010,TraesSYM1B03G00350550,TraesSYM1B03G00331630,TraesSYM3D03G01963540,TraesSYM4B03G02412240,TraesSYM1A03G00126840,TraesSYM3D03G01938780,TraesSYM6D03G03636540,TraesSYM4A03G02061720,TraesSYM3D03G01967410,TraesSYM3B03G01701960,TraesSYM5A03G02794750,TraesSYM1D03G00524120,TraesSYM2D03G01227080,Tra…
Biological process	macromolecule modification	GO:0043412	5	1.03e-06	1.16841	757	10343	3815	60903	2.43e-05	TraesSYM7A03G03940760,TraesSYM2B03G01052490,TraesSYM6A03G03330580,TraesSYM2B03G00838570,TraesSYM4A03G02132410,TraesSYM3D03G01822320,TraesSYM2B03G01040470,TraesSYM2B03G01089780,TraesSYM5D03G03142010,TraesSYM5D03G03114850,TraesSYM2B03G00838540,TraesSYM1A03G00155690,TraesSYM2B03G01059910,TraesSYM2D03G01323960,TraesSYM2B03G00838530,TraesSYM2B03G00838560,TraesSYM4B03G02411480,TraesSYM1D03G00554690,Tra…
Molecular function	oxidoreductase activity, acting on the aldehyde or oxo group of donors	GO:0016903	4	1.04e-06	2.66233	30	205	4653	84650	1.73e-05	TraesSYM1B03G00291650,TraesSYM6B03G03513730,TraesSYM1D03G00484900,TraesSYM6D03G03687610,TraesSYM4B03G02429400,TraesSYM1B03G00214040,TraesSYM4B03G02412240,TraesSYM1A03G00088060,TraesSYM7A03G03915050,TraesSYM5A03G02794750,TraesSYM6B03G03498330,TraesSYM7A03G03857210,TraesSYM1D03G00429290,TraesSYM1A03G00139670,TraesSYM2D03G01227080,TraesSYM4D03G02578850,TraesSYM6A03G03308780,TraesSYM2A03G00735410,Tra…
Biological process	systemic acquired resistance	GO:0009627	8	1.49e-06	3.48641	19	87	3815	60903	3.45e-05	TraesSYM1A03G00111240,TraesSYM2D03G01270780,TraesSYM4B03G02388350,TraesSYM7D03G04508680,TraesSYM3D03G01851250,TraesSYM3B03G01602490,TraesSYM3B03G01602510,TraesSYM3D03G01982910,TraesSYM3D03G01829840,TraesSYM4A03G02044200,TraesSYM3A03G01338980,TraesSYM2B03G01032940,TraesSYM4D03G02559720,TraesSYM1B03G00315510,TraesSYM5D03G02997180,TraesSYM3A03G01505410,TraesSYM1D03G00509840,TraesSYM3B03G01755060,Tra…
Biological process	regulation of response to stimulus	GO:0048583	4	1.51e-06	2.04144	50	391	3815	60903	3.45e-05	TraesSYM1A03G00111240,TraesSYM7A03G03820910,TraesSYM7A03G03820960,TraesSYM7A03G03820950,TraesSYM7D03G04395370,TraesSYM7A03G03820970,TraesSYM4B03G02374050,TraesSYM7D03G04395480,TraesSYM7A03G03820850,TraesSYM7A03G03820880,TraesSYM7A03G03820870,TraesSYM7D03G04395500,TraesSYM7D03G04395580,TraesSYM7D03G04395600,TraesSYM7D03G04395620,TraesSYM7D03G04395630,TraesSYM5A03G02699350,TraesSYM7D03G04395730,Tra…
Biological process	carbohydrate biosynthetic process	GO:0016051	6	1.52e-06	1.86102	64	549	3815	60903	3.43e-05	TraesSYM1D03G00539090,TraesSYM1A03G00124560,TraesSYM3A03G01491430,TraesSYM2B03G00922480,TraesSYM4B03G02365850,TraesSYM1A03G00141010,TraesSYM1B03G00350550,TraesSYM2B03G00900960,TraesSYM7A03G03757240,TraesSYM2B03G00922350,TraesSYM2D03G01117550,TraesSYM7D03G04331910,TraesSYM4A03G02233290,TraesSYM1A03G00150630,TraesSYM1B03G00331630,TraesSYM3D03G01963540,TraesSYM4A03G02066880,TraesSYM5B03G02871080,Tra…
Molecular function	biological regulation	GO:0065007	2	1.79e-06	1.25813	387	5596	4653	84650	2.93e-05	TraesSYM7A03G03940760,TraesSYM2B03G01051160,TraesSYM2B03G00978880,TraesSYM3B03G01762030,TraesSYM5A03G02796440,TraesSYM2D03G01263760,TraesSYM3B03G01698640,TraesSYM7B03G04253990,TraesSYM4B03G02356120,TraesSYM7B03G04047650,TraesSYM3A03G01491480,TraesSYM2D03G01309660,TraesSYM5A03G02785730,TraesSYM6B03G03442860,TraesSYM1A03G00173510,TraesSYM3A03G01527970,TraesSYM7D03G04509860,TraesSYM5D03G03096470,Tra…
Molecular function	inorganic ion transmembrane transport	GO:0098660	6	1.89e-06	1.51414	132	1586	4653	84650	3.05e-05	TraesSYM7B03G04011670,TraesSYM3A03G01371610,TraesSYM7B03G04132820,TraesSYM6D03G03710340,TraesSYM5D03G02965210,TraesSYM2A03G00663980,TraesSYM5D03G03053400,TraesSYM4D03G02548120,TraesSYM7B03G04264540,TraesSYM6B03G03440180,TraesSYM3A03G01492830,TraesSYM5D03G03161250,TraesSYM6A03G03318800,TraesSYM2D03G01315650,TraesSYM5D03G03174520,TraesSYM7B03G04119760,TraesSYM1A03G00135290,TraesSYM4B03G02375330,Tra…
Molecular function	glutamyl-tRNA reductase activity	GO:0008883	6	2e-06	12.1284	6	9	4653	84650	3.2e-05	TraesSYM1B03G00291650,TraesSYM1D03G00484900,TraesSYM1B03G00214040,TraesSYM1A03G00088060,TraesSYM1D03G00429290,TraesSYM1A03G00020260,
Biological process	hexose metabolic process	GO:0019318	7	2.09e-06	2.27204	38	267	3815	60903	4.65e-05	TraesSYM1D03G00539090,TraesSYM3A03G01491430,TraesSYM6A03G03228830,TraesSYM4B03G02365850,TraesSYM1A03G00141010,TraesSYM1B03G00350550,TraesSYM6B03G03370450,TraesSYM1B03G00331630,TraesSYM5D03G03097630,TraesSYM3D03G01963540,TraesSYM5A03G02606270,TraesSYM4B03G02412240,TraesSYM1A03G00126840,TraesSYM3D03G01938780,TraesSYM6D03G03636540,TraesSYM4A03G02061720,TraesSYM3D03G01967410,TraesSYM5D03G02982330,Tra…
Molecular function	thioredoxin peroxidase activity	GO:0008379	8	2.2e-06	8.08558	8	18	4653	84650	3.49e-05	TraesSYM7A03G03807900,TraesSYM2B03G00973480,TraesSYM5B03G02933860,TraesSYM6B03G03447900,TraesSYM2A03G00723930,TraesSYM2D03G01216760,TraesSYM6A03G03241180,TraesSYM6D03G03645580,
Molecular function	transcription regulator activity	GO:0140110	2	2.23e-06	1.28479	325	4602	4653	84650	3.46e-05	TraesSYM2B03G01051160,TraesSYM3B03G01762030,TraesSYM7B03G04047650,TraesSYM3A03G01491480,TraesSYM6B03G03442860,TraesSYM1A03G00173510,TraesSYM5D03G03096470,TraesSYM3D03G01926970,TraesSYM1B03G00370940,TraesSYM1D03G00560580,TraesSYM6B03G03532930,TraesSYM5D03G03096550,TraesSYM3D03G01827140,TraesSYM1D03G00560560,TraesSYM5D03G03096570,TraesSYM6A03G03316320,TraesSYM3A03G01506110,TraesSYM1A03G00128050,Tra…
Biological process	embryo development	GO:0009790	5	2.3e-06	3.87008	16	66	3815	60903	5.02e-05	TraesSYM7D03G04503620,TraesSYM6A03G03282640,TraesSYM4A03G02237960,TraesSYM4A03G02229500,TraesSYM7A03G03765260,TraesSYM7A03G03942740,TraesSYM5D03G03046470,TraesSYM7B03G04143740,TraesSYM4A03G02229700,TraesSYM7A03G03761390,TraesSYM7B03G04254310,TraesSYM5A03G02684380,TraesSYM7D03G04339670,TraesSYM7A03G03769480,TraesSYM7D03G04335970,TraesSYM7A03G03769460,
Biological process	reproductive structure development	GO:0048608	4	2.43e-06	2.11572	44	332	3815	60903	5.17e-05	TraesSYM7D03G04503620,TraesSYM2A03G00638900,TraesSYM2A03G00638920,TraesSYM3D03G01978340,TraesSYM7A03G03826880,TraesSYM2B03G00846800,TraesSYM7D03G04399130,TraesSYM6D03G03679350,TraesSYM6A03G03282640,TraesSYM6B03G03489160,TraesSYM4A03G02237960,TraesSYM4A03G02229500,TraesSYM7A03G03765260,TraesSYM7A03G03942740,TraesSYM5D03G03046470,TraesSYM7B03G04143740,TraesSYM2A03G00621890,TraesSYM5D03G03172000,Tra…
Molecular function	ubiquitin conjugating enzyme binding	GO:0031624	6	2.5e-06	2.98878	23	140	4653	84650	3.84e-05	TraesSYM4D03G02460600,TraesSYM7B03G04125520,TraesSYM7B03G04125530,TraesSYM2D03G01256810,TraesSYM4A03G02228820,TraesSYM7A03G03765440,TraesSYM4A03G02157340,TraesSYM2D03G01303080,TraesSYM4A03G02156850,TraesSYM4B03G02276730,TraesSYM5D03G03039570,TraesSYM4D03G02460910,TraesSYM5A03G02676870,TraesSYM7D03G04497960,TraesSYM5D03G03066860,TraesSYM2B03G01075830,TraesSYM5A03G02703310,TraesSYM7D03G04339750,Tra…
Biological process	cellular response to chemical stimulus	GO:0070887	4	2.54e-06	1.4218	171	1920	3815	60903	5.36e-05	TraesSYM2B03G00978880,TraesSYM5D03G03126800,TraesSYM4B03G02356120,TraesSYM2D03G01309660,TraesSYM7A03G03807900,TraesSYM7A03G03820910,TraesSYM6D03G03601200,TraesSYM7A03G03820960,TraesSYM7A03G03820950,TraesSYM7D03G04456840,TraesSYM7D03G04395370,TraesSYM7A03G03820970,TraesSYM5B03G02901760,TraesSYM2B03G01035880,TraesSYM7D03G04390520,TraesSYM6B03G03386260,TraesSYM3D03G01823560,TraesSYM6D03G03612060,Tra…
Biological process	post-embryonic development	GO:0009791	3	2.8e-06	1.95403	53	433	3815	60903	5.85e-05	TraesSYM7D03G04503620,TraesSYM2A03G00638900,TraesSYM2A03G00638920,TraesSYM3D03G01978340,TraesSYM7A03G03826880,TraesSYM2B03G00846800,TraesSYM7D03G04399130,TraesSYM6D03G03679350,TraesSYM6A03G03282640,TraesSYM6B03G03489160,TraesSYM4A03G02237960,TraesSYM4A03G02229500,TraesSYM7A03G03765260,TraesSYM7A03G03942740,TraesSYM5D03G03046470,TraesSYM7B03G04232370,TraesSYM7B03G04143740,TraesSYM2A03G00621890,Tra…
Biological process	tetrapyrrole biosynthetic process	GO:0033014	5	2.86e-06	3.02767	22	116	3815	60903	5.9e-05	TraesSYM1B03G00291650,TraesSYM3D03G01888100,TraesSYM3A03G01405620,TraesSYM1D03G00484900,TraesSYM1B03G00214040,TraesSYM3B03G01645850,TraesSYM6D03G03675930,TraesSYM2B03G00889760,TraesSYM1A03G00088060,TraesSYM3B03G01790280,TraesSYM6A03G03320150,TraesSYM6D03G03712060,TraesSYM5A03G02685110,TraesSYM2A03G00627370,TraesSYM1D03G00429290,TraesSYM6B03G03486210,TraesSYM7B03G04026510,TraesSYM7B03G04143020,Tra…
Molecular function	regulation of biological process	GO:0050789	3	2.99e-06	1.25455	379	5496	4653	84650	4.54e-05	TraesSYM7A03G03940760,TraesSYM2B03G01051160,TraesSYM2B03G00978880,TraesSYM3B03G01762030,TraesSYM5A03G02796440,TraesSYM2D03G01263760,TraesSYM3B03G01698640,TraesSYM7B03G04253990,TraesSYM4B03G02356120,TraesSYM7B03G04047650,TraesSYM3A03G01491480,TraesSYM2D03G01309660,TraesSYM5A03G02785730,TraesSYM6B03G03442860,TraesSYM1A03G00173510,TraesSYM7D03G04509860,TraesSYM5D03G03096470,TraesSYM5A03G02613010,Tra…
Molecular function	regulation of cellular process	GO:0050794	4	2.99e-06	1.25455	379	5496	4653	84650	4.54e-05	TraesSYM7A03G03940760,TraesSYM2B03G01051160,TraesSYM2B03G00978880,TraesSYM3B03G01762030,TraesSYM5A03G02796440,TraesSYM2D03G01263760,TraesSYM3B03G01698640,TraesSYM7B03G04253990,TraesSYM4B03G02356120,TraesSYM7B03G04047650,TraesSYM3A03G01491480,TraesSYM2D03G01309660,TraesSYM5A03G02785730,TraesSYM6B03G03442860,TraesSYM1A03G00173510,TraesSYM7D03G04509860,TraesSYM5D03G03096470,TraesSYM5A03G02613010,Tra…
Molecular function	monoatomic ion transport	GO:0006811	5	4e-06	1.44595	153	1925	4653	84650	5.95e-05	TraesSYM3A03G01371610,TraesSYM7B03G04124300,TraesSYM7B03G04262010,TraesSYM7B03G04132820,TraesSYM6D03G03710340,TraesSYM5D03G02965210,TraesSYM7B03G04124220,TraesSYM2A03G00663980,TraesSYM5D03G03053400,TraesSYM4D03G02548120,TraesSYM5A03G02800310,TraesSYM7B03G04264540,TraesSYM6B03G03440180,TraesSYM3A03G01492830,TraesSYM6A03G03318800,TraesSYM2D03G01315650,TraesSYM5D03G03174520,TraesSYM1A03G00135290,Tra…
Molecular function	inorganic cation transmembrane transport	GO:0098662	7	4.05e-06	1.52345	120	1433	4653	84650	5.97e-05	TraesSYM7B03G04011670,TraesSYM3A03G01371610,TraesSYM7B03G04132820,TraesSYM6D03G03710340,TraesSYM5D03G02965210,TraesSYM2A03G00663980,TraesSYM5D03G03053400,TraesSYM4D03G02548120,TraesSYM7B03G04264540,TraesSYM6B03G03440180,TraesSYM3A03G01492830,TraesSYM5D03G03161250,TraesSYM6A03G03318800,TraesSYM2D03G01315650,TraesSYM5D03G03174520,TraesSYM1A03G00135290,TraesSYM4B03G02375330,TraesSYM5D03G02965180,Tra…
Molecular function	terpene synthase activity	GO:0010333	6	4.11e-06	2.64086	27	186	4653	84650	6e-05	TraesSYM5D03G02973500,TraesSYM5A03G02597320,TraesSYM2D03G01139050,TraesSYM2D03G01098020,TraesSYM7B03G04315240,TraesSYM7B03G04315260,TraesSYM6A03G03196110,TraesSYM6A03G03196100,TraesSYM6A03G03196080,TraesSYM2D03G01102980,TraesSYM5B03G02823410,TraesSYM2A03G00772680,TraesSYM2B03G00834200,TraesSYM7D03G04546000,TraesSYM6B03G03392830,TraesSYM6B03G03392750,TraesSYM2B03G00837900,TraesSYM7D03G04527110,Tra…
Biological process	fructose metabolic process	GO:0006000	8	4.19e-06	4.4156	13	47	3815	60903	8.46e-05	TraesSYM3A03G01491430,TraesSYM4B03G02365850,TraesSYM1B03G00331630,TraesSYM3D03G01963540,TraesSYM1A03G00126840,TraesSYM4A03G02061720,TraesSYM3D03G01967410,TraesSYM1D03G00524120,TraesSYM3A03G01487640,TraesSYM7B03G04095870,TraesSYM3B03G01732580,TraesSYM4D03G02539540,TraesSYM3B03G01737160,
Biological process	alcohol metabolic process	GO:0006066	5	4.47e-06	2.35185	33	224	3815	60903	8.94e-05	TraesSYM2B03G01064520,TraesSYM3B03G01674510,TraesSYM7A03G03795400,TraesSYM4D03G02447560,TraesSYM7D03G04480660,TraesSYM4A03G02172980,TraesSYM4B03G02437540,TraesSYM3D03G01915960,TraesSYM6B03G03512180,TraesSYM4B03G02267130,TraesSYM5B03G02949510,TraesSYM1D03G00429990,TraesSYM6D03G03636720,TraesSYM1B03G00214400,TraesSYM7A03G03917680,TraesSYM6A03G03229130,TraesSYM1A03G00020820,TraesSYM3A03G01360240,Tra…
Molecular function	RNA biosynthetic process	GO:0032774	8	4.53e-06	1.2658	341	4901	4653	84650	6.54e-05	TraesSYM2B03G01051160,TraesSYM3B03G01762030,TraesSYM5A03G02796440,TraesSYM3B03G01698640,TraesSYM7B03G04047650,TraesSYM3A03G01491480,TraesSYM5A03G02785730,TraesSYM6B03G03442860,TraesSYM1A03G00173510,TraesSYM5D03G03096470,TraesSYM3D03G01926970,TraesSYM6B03G03525760,TraesSYM1B03G00370940,TraesSYM2D03G01274460,TraesSYM3B03G01673340,TraesSYM7A03G03790590,TraesSYM1D03G00560580,TraesSYM6B03G03532930,Tra…
Molecular function	lactoylglutathione lyase activity	GO:0004462	5	5.74e-06	7.27703	8	20	4653	84650	8.21e-05	TraesSYM2B03G00856220,TraesSYM5D03G03144560,TraesSYM5D03G03144570,TraesSYM6D03G03677040,TraesSYM7B03G04031010,TraesSYM7B03G04031080,TraesSYM5A03G02781360,TraesSYM5A03G02781320,
Biological process	carbon fixation	GO:0015977	4	5.87e-06	5.01729	11	35	3815	60903	0.000116	TraesSYM5D03G02965140,TraesSYM7D03G04334160,TraesSYM5D03G03131470,TraesSYM6B03G03377850,TraesSYM2D03G01310150,TraesSYM7D03G04464310,TraesSYM1D03G00486870,TraesSYM2D03G01320840,TraesSYM3B03G01630500,TraesSYM2B03G00870910,TraesSYM5D03G03107000,
Molecular function	nucleobase-containing compound biosynthetic process	GO:0034654	6	5.9e-06	1.25134	364	5292	4653	84650	8.36e-05	TraesSYM2B03G01051160,TraesSYM3B03G01762030,TraesSYM5A03G02796440,TraesSYM3A03G01371610,TraesSYM6B03G03404590,TraesSYM3B03G01698640,TraesSYM7B03G04047650,TraesSYM3A03G01491480,TraesSYM5A03G02785730,TraesSYM6B03G03442860,TraesSYM7B03G04181770,TraesSYM1A03G00173510,TraesSYM5D03G03096470,TraesSYM3D03G01926970,TraesSYM6B03G03525760,TraesSYM1B03G00370940,TraesSYM2D03G01274460,TraesSYM3B03G01673340,Tra…
Molecular function	RNA metabolic process	GO:0016070	7	6.17e-06	1.25971	344	4968	4653	84650	8.66e-05	TraesSYM2B03G01051160,TraesSYM3B03G01762030,TraesSYM5A03G02796440,TraesSYM3B03G01698640,TraesSYM7B03G04047650,TraesSYM3A03G01491480,TraesSYM5A03G02785730,TraesSYM6B03G03442860,TraesSYM1A03G00173510,TraesSYM6A03G03331840,TraesSYM5D03G03096470,TraesSYM3D03G01926970,TraesSYM6B03G03525760,TraesSYM1B03G00370940,TraesSYM2D03G01274460,TraesSYM3B03G01673340,TraesSYM7A03G03790590,TraesSYM1A03G00038080,Tra…
Molecular function	passive transmembrane transporter activity	GO:0022803	4	6.43e-06	1.72351	72	760	4653	84650	8.94e-05	TraesSYM7B03G04011670,TraesSYM7B03G04124300,TraesSYM7B03G04262010,TraesSYM6D03G03710340,TraesSYM5D03G02965210,TraesSYM7B03G04124220,TraesSYM2A03G00663980,TraesSYM5A03G02800310,TraesSYM6A03G03354400,TraesSYM5D03G03161250,TraesSYM6A03G03318800,TraesSYM2B03G01019010,TraesSYM7B03G04124100,TraesSYM1B03G00301760,TraesSYM5A03G02747250,TraesSYM7B03G04124160,TraesSYM2D03G01173910,TraesSYM5D03G03065180,Tra…
Molecular function	inorganic cation transmembrane transporter activity	GO:0022890	5	6.95e-06	1.50865	119	1435	4653	84650	9.47e-05	TraesSYM7B03G04011670,TraesSYM3A03G01371610,TraesSYM7B03G04132820,TraesSYM6D03G03710340,TraesSYM5D03G02965210,TraesSYM2A03G00663980,TraesSYM5D03G03053400,TraesSYM4D03G02548120,TraesSYM7B03G04264540,TraesSYM6B03G03440180,TraesSYM3A03G01492830,TraesSYM5D03G03161250,TraesSYM6A03G03318800,TraesSYM2D03G01315650,TraesSYM5D03G03174520,TraesSYM1A03G00135290,TraesSYM4B03G02375330,TraesSYM5D03G02965180,Tra…
Molecular function	DNA-templated transcription	GO:0006351	9	7.04e-06	1.26601	327	4699	4653	84650	9.52e-05	TraesSYM2B03G01051160,TraesSYM3B03G01762030,TraesSYM5A03G02796440,TraesSYM3B03G01698640,TraesSYM7B03G04047650,TraesSYM3A03G01491480,TraesSYM5A03G02785730,TraesSYM6B03G03442860,TraesSYM1A03G00173510,TraesSYM5D03G03096470,TraesSYM3D03G01926970,TraesSYM1B03G00370940,TraesSYM3B03G01673340,TraesSYM7A03G03790590,TraesSYM1D03G00560580,TraesSYM6B03G03532930,TraesSYM5D03G03096550,TraesSYM3D03G01827140,Tra…
Biological process	starch metabolic process	GO:0005982	8	8.11e-06	5.98653	9	24	3815	60903	0.000159	TraesSYM7B03G04154210,TraesSYM1B03G00404790,TraesSYM4B03G02414950,TraesSYM4D03G02580640,TraesSYM5A03G02796620,TraesSYM1A03G00181400,TraesSYM5D03G03033710,TraesSYM1A03G00117790,TraesSYM4B03G02428670,
Biological process	fructose 6-phosphate metabolic process	GO:0006002	6	8.29e-06	3.921	14	57	3815	60903	0.000161	TraesSYM3A03G01491430,TraesSYM4B03G02365850,TraesSYM1B03G00331630,TraesSYM3D03G01963540,TraesSYM1A03G00126840,TraesSYM2A03G00738010,TraesSYM4A03G02061720,TraesSYM3D03G01967410,TraesSYM1D03G00524120,TraesSYM7B03G04159660,TraesSYM3A03G01487640,TraesSYM3B03G01732580,TraesSYM4D03G02539540,TraesSYM3B03G01737160,
Biological process	cellular response to stimulus	GO:0051716	3	8.5e-06	1.2176	432	5664	3815	60903	0.000163	TraesSYM7A03G03940760,TraesSYM2B03G00978880,TraesSYM2D03G01111470,TraesSYM5D03G03126800,TraesSYM4B03G02356120,TraesSYM2D03G01309660,TraesSYM7A03G03807900,TraesSYM5A03G02785730,TraesSYM5A03G02613010,TraesSYM7A03G03820910,TraesSYM4B03G02434180,TraesSYM6D03G03601200,TraesSYM7A03G03820960,TraesSYM7A03G03820950,TraesSYM7D03G04456840,TraesSYM7D03G04395370,TraesSYM7A03G03820970,TraesSYM6B03G03422390,Tra…
Biological process	monocarboxylic acid biosynthetic process	GO:0072330	9	9.13e-06	1.87605	53	451	3815	60903	0.000173	TraesSYM3B03G01625690,TraesSYM4A03G02050820,TraesSYM6D03G03721060,TraesSYM6A03G03316320,TraesSYM6B03G03542330,TraesSYM3B03G01674510,TraesSYM3B03G01572740,TraesSYM7B03G04214260,TraesSYM4D03G02551620,TraesSYM4B03G02388350,TraesSYM4A03G02056730,TraesSYM6B03G03395670,TraesSYM6B03G03410080,TraesSYM4A03G02197360,TraesSYM5D03G03130450,TraesSYM5A03G02632570,TraesSYM6A03G03197750,TraesSYM3D03G01915960,Tra…
Biological process	organic acid metabolic process	GO:0006082	5	9.36e-06	1.36305	191	2237	3815	60903	0.000176	TraesSYM1D03G00539090,TraesSYM3B03G01625690,TraesSYM7B03G04181770,TraesSYM3B03G01589470,TraesSYM4A03G02140860,TraesSYM4A03G02050820,TraesSYM6D03G03721060,TraesSYM6A03G03287140,TraesSYM6A03G03316320,TraesSYM7D03G04390520,TraesSYM1A03G00141010,TraesSYM1B03G00350550,TraesSYM6B03G03542330,TraesSYM6D03G03590120,TraesSYM7B03G04029720,TraesSYM3D03G01829700,TraesSYM3B03G01674510,TraesSYM5A03G02805140,Tra…
Biological process	thiamine biosynthetic process	GO:0009228	9	9.51e-06	6.72172	8	19	3815	60903	0.000177	TraesSYM7D03G04480660,TraesSYM4A03G02172980,TraesSYM6D03G03636720,TraesSYM7A03G03917680,TraesSYM6A03G03229130,TraesSYM7B03G04229350,TraesSYM4D03G02445690,TraesSYM4B03G02256980,
Biological process	response to stress	GO:0006950	3	9.83e-06	1.20671	462	6112	3815	60903	0.00018	TraesSYM5A03G02729620,TraesSYM2D03G01111470,TraesSYM5D03G03126800,TraesSYM5A03G02591100,TraesSYM7A03G03807900,TraesSYM3B03G01763340,TraesSYM5A03G02785730,TraesSYM7B03G04089400,TraesSYM3D03G01991150,TraesSYM6B03G03574720,TraesSYM1A03G00111240,TraesSYM7A03G03820910,TraesSYM3B03G01763390,TraesSYM6D03G03601200,TraesSYM7A03G03820960,TraesSYM2D03G01248150,TraesSYM7A03G03820950,TraesSYM7D03G04456840,Tra…
Biological process	cytokinin metabolic process	GO:0009690	6	9.97e-06	2.98394	20	107	3815	60903	0.000181	TraesSYM3D03G01947390,TraesSYM3D03G02006890,TraesSYM3D03G01910100,TraesSYM3B03G01667200,TraesSYM4A03G02042760,TraesSYM3B03G01711460,TraesSYM7A03G03990390,TraesSYM3A03G01430310,TraesSYM1D03G00511050,TraesSYM1D03G00480660,TraesSYM1B03G00316620,TraesSYM1A03G00081820,TraesSYM3A03G01470660,TraesSYM7A03G03980600,TraesSYM2D03G01247830,TraesSYM1B03G00285190,TraesSYM1A03G00112990,TraesSYM7B03G04307190,Tra…
Biological process	sucrose metabolic process	GO:0005985	8	1.09e-05	3.30963	17	82	3815	60903	0.000196	TraesSYM4D03G02520730,TraesSYM3A03G01491430,TraesSYM4B03G02365850,TraesSYM1B03G00331630,TraesSYM3D03G01963540,TraesSYM1A03G00126840,TraesSYM1D03G00442790,TraesSYM4A03G02061720,TraesSYM3D03G01967410,TraesSYM2A03G00766280,TraesSYM1B03G00233670,TraesSYM1D03G00524120,TraesSYM3A03G01487640,TraesSYM2B03G00903840,TraesSYM3B03G01732580,TraesSYM4D03G02539540,TraesSYM3B03G01737160,
Biological process	pigment biosynthetic process	GO:0046148	5	1.15e-05	2.78738	22	126	3815	60903	0.000205	TraesSYM3D03G01888100,TraesSYM3A03G01405620,TraesSYM2D03G01255310,TraesSYM3B03G01645850,TraesSYM6D03G03675930,TraesSYM2B03G00889760,TraesSYM3D03G01908850,TraesSYM3B03G01665920,TraesSYM6A03G03320150,TraesSYM6D03G03712060,TraesSYM5A03G02685110,TraesSYM2A03G00627370,TraesSYM6B03G03486210,TraesSYM7B03G04026510,TraesSYM7B03G04143020,TraesSYM6B03G03529720,TraesSYM7B03G04322720,TraesSYM2D03G01306240,Tra…
Molecular function	ribonucleoside triphosphate phosphatase activity	GO:0017111	7	1.16e-05	1.37175	183	2427	4653	84650	0.000154	TraesSYM2D03G01111470,TraesSYM7B03G04034320,TraesSYM1A03G00178320,TraesSYM7D03G04509860,TraesSYM5B03G02876260,TraesSYM7B03G04083270,TraesSYM3D03G01960060,TraesSYM4A03G02185000,TraesSYM5D03G03106370,TraesSYM5A03G02790390,TraesSYM3A03G01474970,TraesSYM5A03G02715180,TraesSYM6B03G03440180,TraesSYM7A03G03922890,TraesSYM7B03G04234650,TraesSYM7D03G04473440,TraesSYM4B03G02437890,TraesSYM2D03G01109370,Tra…
Molecular function	regulation of gene expression	GO:0010468	8	1.39e-05	1.25144	335	4870	4653	84650	0.000183	TraesSYM2B03G01051160,TraesSYM3B03G01762030,TraesSYM5A03G02796440,TraesSYM2D03G01263760,TraesSYM3B03G01698640,TraesSYM7B03G04253990,TraesSYM7B03G04047650,TraesSYM3A03G01491480,TraesSYM5A03G02785730,TraesSYM6B03G03442860,TraesSYM1A03G00173510,TraesSYM5D03G03096470,TraesSYM3D03G01926970,TraesSYM6B03G03525760,TraesSYM1B03G00370940,TraesSYM3B03G01673340,TraesSYM1A03G00038080,TraesSYM1D03G00560580,Tra…
Biological process	lipid oxidation	GO:0034440	7	1.53e-05	2.60638	24	147	3815	60903	0.00027	TraesSYM3B03G01589470,TraesSYM4B03G02262380,TraesSYM5B03G02822040,TraesSYM2B03G01068310,TraesSYM4B03G02262230,TraesSYM4A03G02168350,TraesSYM3D03G01841540,TraesSYM6B03G03429050,TraesSYM6D03G03630630,TraesSYM1D03G00473470,TraesSYM2D03G01302820,TraesSYM5D03G02963590,TraesSYM3A03G01351740,TraesSYM1A03G00073100,TraesSYM7A03G03799630,TraesSYM4A03G02032620,TraesSYM2D03G01302680,TraesSYM2A03G00804730,Tra…
Biological process	photosystem II assembly	GO:0010207	7	1.55e-05	7.44991	7	15	3815	60903	0.00027	TraesSYM4B03G02345590,TraesSYM2B03G00953440,TraesSYM4A03G02079360,TraesSYM2D03G01193990,TraesSYM5A03G02758500,TraesSYM4D03G02522270,TraesSYM2A03G00691880,
Molecular function	glycosyltransferase activity	GO:0016757	4	1.56e-05	1.36843	180	2393	4653	84650	0.0002	TraesSYM4D03G02520730,TraesSYM2D03G01147450,TraesSYM7D03G04467460,TraesSYM1A03G00124560,TraesSYM2B03G00922480,TraesSYM2B03G00837290,TraesSYM2B03G01014100,TraesSYM5D03G03163800,TraesSYM7D03G04493710,TraesSYM2D03G01261120,TraesSYM7D03G04455510,TraesSYM5A03G02700850,TraesSYM2D03G01124670,TraesSYM7D03G04493880,TraesSYM7A03G03757240,TraesSYM2B03G00922350,TraesSYM2B03G01003520,TraesSYM7B03G04235990,Tra…
Molecular function	nucleic acid biosynthetic process	GO:0141187	7	1.68e-05	1.24443	344	5029	4653	84650	0.000213	TraesSYM2B03G01051160,TraesSYM3B03G01762030,TraesSYM5A03G02796440,TraesSYM3B03G01698640,TraesSYM7B03G04047650,TraesSYM3A03G01491480,TraesSYM5A03G02785730,TraesSYM6B03G03442860,TraesSYM1A03G00173510,TraesSYM5D03G03096470,TraesSYM3D03G01926970,TraesSYM6B03G03525760,TraesSYM1B03G00370940,TraesSYM2D03G01274460,TraesSYM3B03G01673340,TraesSYM7A03G03790590,TraesSYM1D03G00560580,TraesSYM6B03G03532930,Tra…
Biological process	obsolete organic substance metabolic process	GO:0071704	0	1.76e-05	3.91572	13	53	3815	60903	0.000304	TraesSYM1B03G00189930,TraesSYM5D03G02989000,TraesSYM5B03G02845230,TraesSYM2A03G00740210,TraesSYM7B03G04017990,TraesSYM3D03G01921950,TraesSYM4A03G02199450,TraesSYM5A03G02673460,TraesSYM1D03G00447480,TraesSYM5D03G03156360,TraesSYM3D03G01934260,TraesSYM1D03G00414610,TraesSYM3A03G01445430,
Biological process	lipid transport	GO:0006869	5	1.86e-05	1.92238	46	382	3815	60903	0.000318	TraesSYM1A03G00136530,TraesSYM3B03G01578740,TraesSYM3B03G01578770,TraesSYM3B03G01578760,TraesSYM1D03G00426300,TraesSYM1B03G00344530,TraesSYM3B03G01578810,TraesSYM7D03G04473440,TraesSYM3B03G01578540,TraesSYM1D03G00549930,TraesSYM5A03G02813230,TraesSYM3B03G01578670,TraesSYM3B03G01578690,TraesSYM2A03G00788840,TraesSYM3B03G01578680,TraesSYM5A03G02771060,TraesSYM3B03G01578610,TraesSYM3B03G01578640,Tra…
Molecular function	isomerase activity	GO:0016853	3	1.89e-05	1.68227	70	757	4653	84650	0.000236	TraesSYM3D03G01822320,TraesSYM5D03G03131380,TraesSYM7D03G04468740,TraesSYM6D03G03721060,TraesSYM5D03G03034220,TraesSYM6B03G03542330,TraesSYM2A03G00674540,TraesSYM3D03G01943690,TraesSYM3A03G01328620,TraesSYM4D03G02567350,TraesSYM5D03G03050900,TraesSYM5A03G02613280,TraesSYM5D03G03080770,TraesSYM6B03G03370450,TraesSYM7B03G04058070,TraesSYM5D03G03097630,TraesSYM7B03G04048660,TraesSYM5A03G02688720,Tra…
Biological process	chlorophyll metabolic process	GO:0015994	6	1.91e-05	3.66389	14	61	3815	60903	0.000325	TraesSYM3D03G01888100,TraesSYM3A03G01405620,TraesSYM3B03G01645850,TraesSYM2B03G00889760,TraesSYM6A03G03320150,TraesSYM6D03G03712060,TraesSYM5A03G02685110,TraesSYM2A03G00627370,TraesSYM7B03G04026510,TraesSYM7B03G04143020,TraesSYM6B03G03529720,TraesSYM5D03G03047200,TraesSYM2D03G01138000,TraesSYM2A03G00714720,
Molecular function	P-type transmembrane transporter activity	GO:0140358	7	1.92e-05	3.34576	16	87	4653	84650	0.000238	TraesSYM6B03G03440180,TraesSYM7B03G04100030,TraesSYM6D03G03638960,TraesSYM1B03G00359380,TraesSYM1B03G00359340,TraesSYM1B03G00349820,TraesSYM1A03G00148200,TraesSYM5D03G02965620,TraesSYM5D03G03084870,TraesSYM1A03G00140600,TraesSYM1D03G00538630,TraesSYM6A03G03231700,TraesSYM4B03G02385540,TraesSYM4D03G02557620,TraesSYM1D03G00546750,TraesSYM5A03G02719640,
Molecular function	secondary active transmembrane transporter activity	GO:0015291	5	1.93e-05	1.71041	66	702	4653	84650	0.000235	TraesSYM1B03G00248850,TraesSYM7B03G04073870,TraesSYM3B03G01800740,TraesSYM2B03G00927150,TraesSYM4B03G02357510,TraesSYM3D03G02017260,TraesSYM7B03G04119760,TraesSYM2D03G01172610,TraesSYM3B03G01613470,TraesSYM3D03G01867800,TraesSYM4D03G02460400,TraesSYM5A03G02791460,TraesSYM5A03G02603750,TraesSYM7B03G04065320,TraesSYM2B03G01015710,TraesSYM2D03G01256640,TraesSYM3B03G01620460,TraesSYM4A03G02195670,Tra…
Molecular function	phosphatidylinositol-4,5-bisphosphate binding	GO:0005546	8	1.96e-05	2.47647	26	191	4653	84650	0.000237	TraesSYM2B03G00964200,TraesSYM6B03G03549740,TraesSYM2A03G00594110,TraesSYM2B03G01070550,TraesSYM7A03G03818430,TraesSYM4B03G02407910,TraesSYM7D03G04377070,TraesSYM5B03G02889130,TraesSYM7A03G03899650,TraesSYM1B03G00199990,TraesSYM5B03G02936250,TraesSYM2D03G01304270,TraesSYM2B03G00841470,TraesSYM7B03G04270570,TraesSYM1A03G00011090,TraesSYM7D03G04516070,TraesSYM3D03G01944010,TraesSYM2B03G01073360,Tra…
Biological process	oxoacid metabolic process	GO:0043436	6	2.34e-05	1.34525	188	2231	3815	60903	0.000393	TraesSYM1D03G00539090,TraesSYM3B03G01625690,TraesSYM7B03G04181770,TraesSYM3B03G01589470,TraesSYM4A03G02140860,TraesSYM4A03G02050820,TraesSYM6D03G03721060,TraesSYM6A03G03287140,TraesSYM6A03G03316320,TraesSYM7D03G04390520,TraesSYM1A03G00141010,TraesSYM1B03G00350550,TraesSYM6B03G03542330,TraesSYM6D03G03590120,TraesSYM7B03G04029720,TraesSYM3D03G01829700,TraesSYM3B03G01674510,TraesSYM5A03G02805140,Tra…
Biological process	terpenoid metabolic process	GO:0006721	7	2.37e-05	1.93504	44	363	3815	60903	0.000395	TraesSYM1B03G00385160,TraesSYM5D03G02973500,TraesSYM5A03G02597320,TraesSYM2D03G01139050,TraesSYM2D03G01098020,TraesSYM3A03G01377960,TraesSYM3D03G01978340,TraesSYM2D03G01255310,TraesSYM7D03G04496300,TraesSYM2D03G01102980,TraesSYM7B03G04245880,TraesSYM7D03G04384080,TraesSYM2A03G00796680,TraesSYM2A03G00772680,TraesSYM2B03G01027970,TraesSYM6B03G03512180,TraesSYM3D03G01908850,TraesSYM3B03G01665920,Tra…
Molecular function	2-methyl-6-phytyl-1,4-benzoquinone methyltransferase activity	GO:0051741	7	2.44e-05	11.3704	5	8	4653	84650	0.000292	TraesSYM6A03G03294330,TraesSYM6D03G03686550,TraesSYM4D03G02442980,TraesSYM4B03G02251070,TraesSYM6B03G03497320,
Molecular function	1,3-beta-D-glucan synthase activity	GO:0003843	8	2.84e-05	4.78752	10	38	4653	84650	0.000338	TraesSYM7A03G03757240,TraesSYM7D03G04331910,TraesSYM4A03G02233290,TraesSYM4B03G02425550,TraesSYM3A03G01447290,TraesSYM3D03G01923900,TraesSYM2B03G01055490,TraesSYM3B03G01683050,TraesSYM5A03G02803560,TraesSYM2D03G01290150,
Molecular function	electron transfer activity	GO:0009055	2	2.84e-05	1.59209	82	937	4653	84650	0.000335	TraesSYM7A03G03949170,TraesSYM7A03G03860100,TraesSYM2B03G00984670,TraesSYM4D03G02452190,TraesSYM7B03G04155580,TraesSYM6B03G03369790,TraesSYM2D03G01248010,TraesSYM2D03G01162990,TraesSYM4D03G02562400,TraesSYM7B03G04264540,TraesSYM2D03G01315650,TraesSYM5D03G03174520,TraesSYM2A03G00722750,TraesSYM5D03G02965180,TraesSYM1D03G00552230,TraesSYM5D03G03069030,TraesSYM1B03G00366240,TraesSYM2B03G00972490,Tra…
Biological process	monocarboxylic acid metabolic process	GO:0032787	8	2.85e-05	1.51318	100	1055	3815	60903	0.000468	TraesSYM1D03G00539090,TraesSYM3B03G01625690,TraesSYM3B03G01589470,TraesSYM4A03G02140860,TraesSYM4A03G02050820,TraesSYM6D03G03721060,TraesSYM6A03G03316320,TraesSYM1A03G00141010,TraesSYM1B03G00350550,TraesSYM6B03G03542330,TraesSYM3B03G01674510,TraesSYM3B03G01572740,TraesSYM7B03G04214260,TraesSYM4B03G02347840,TraesSYM3A03G01518420,TraesSYM4D03G02551620,TraesSYM4B03G02388350,TraesSYM2B03G00906970,Tra…
Biological process	cellular response to hormone stimulus	GO:0032870	5	3.08e-05	1.58856	81	814	3815	60903	0.000501	TraesSYM2B03G00978880,TraesSYM4B03G02356120,TraesSYM2D03G01309660,TraesSYM7A03G03820910,TraesSYM7A03G03820960,TraesSYM7A03G03820950,TraesSYM7A03G03820970,TraesSYM2B03G01035880,TraesSYM4B03G02374050,TraesSYM2A03G00638900,TraesSYM2A03G00638920,TraesSYM7D03G04395480,TraesSYM7A03G03820850,TraesSYM7A03G03820880,TraesSYM7A03G03820870,TraesSYM1D03G00559680,TraesSYM2D03G01301000,TraesSYM7D03G04395500,Tra…
Biological process	tetrapyrrole metabolic process	GO:0033013	4	3.27e-05	2.54982	23	144	3815	60903	0.000522	TraesSYM1B03G00291650,TraesSYM3D03G01888100,TraesSYM3A03G01405620,TraesSYM1D03G00484900,TraesSYM1B03G00214040,TraesSYM3B03G01645850,TraesSYM6D03G03675930,TraesSYM2B03G00889760,TraesSYM1A03G00088060,TraesSYM3B03G01790280,TraesSYM6A03G03320150,TraesSYM6D03G03712060,TraesSYM5A03G02685110,TraesSYM2A03G00627370,TraesSYM1D03G00429290,TraesSYM6B03G03486210,TraesSYM7B03G04026510,TraesSYM7B03G04143020,Tra…
Biological process	disaccharide metabolic process	GO:0005984	7	3.27e-05	2.54982	23	144	3815	60903	0.000522	TraesSYM4D03G02520730,TraesSYM3A03G01491430,TraesSYM4B03G02365850,TraesSYM2B03G00900960,TraesSYM1A03G00150630,TraesSYM1B03G00331630,TraesSYM1A03G00092830,TraesSYM3D03G01963540,TraesSYM1A03G00126840,TraesSYM1D03G00442790,TraesSYM4A03G02061720,TraesSYM2A03G00637440,TraesSYM3D03G01967410,TraesSYM2A03G00766280,TraesSYM1B03G00233670,TraesSYM7B03G04129960,TraesSYM1D03G00524120,TraesSYM3A03G01487640,Tra…
Molecular function	nucleobase-containing compound metabolic process	GO:0006139	5	3.31e-05	1.22199	374	5568	4653	84650	0.000387	TraesSYM2B03G01051160,TraesSYM3B03G01762030,TraesSYM5A03G02796440,TraesSYM3A03G01371610,TraesSYM5D03G03131380,TraesSYM6B03G03404590,TraesSYM3B03G01698640,TraesSYM7B03G04047650,TraesSYM3B03G01569000,TraesSYM3A03G01491480,TraesSYM1D03G00539090,TraesSYM3B03G01569020,TraesSYM5A03G02785730,TraesSYM6B03G03442860,TraesSYM3B03G01569010,TraesSYM7B03G04181770,TraesSYM1A03G00173510,TraesSYM3A03G01527970,Tra…
Biological process	carboxylic acid metabolic process	GO:0019752	7	3.73e-05	1.33633	186	2222	3815	60903	0.000582	TraesSYM1D03G00539090,TraesSYM3B03G01625690,TraesSYM7B03G04181770,TraesSYM3B03G01589470,TraesSYM4A03G02140860,TraesSYM4A03G02050820,TraesSYM6D03G03721060,TraesSYM6A03G03287140,TraesSYM6A03G03316320,TraesSYM7D03G04390520,TraesSYM1A03G00141010,TraesSYM1B03G00350550,TraesSYM6B03G03542330,TraesSYM7B03G04029720,TraesSYM3D03G01829700,TraesSYM3B03G01674510,TraesSYM5A03G02805140,TraesSYM2A03G00786000,Tra…
Biological process	monosaccharide metabolic process	GO:0005996	6	3.84e-05	1.96481	40	325	3815	60903	0.000594	TraesSYM1D03G00539090,TraesSYM3A03G01491430,TraesSYM6A03G03228830,TraesSYM4B03G02365850,TraesSYM7D03G04390520,TraesSYM1A03G00141010,TraesSYM1B03G00350550,TraesSYM6B03G03370450,TraesSYM1B03G00331630,TraesSYM5D03G03097630,TraesSYM3D03G01963540,TraesSYM5A03G02606270,TraesSYM4B03G02412240,TraesSYM1A03G00126840,TraesSYM7D03G04490360,TraesSYM3D03G01938780,TraesSYM6D03G03636540,TraesSYM4A03G02061720,Tra…
Biological process	glycine catabolic process	GO:0006546	12	4e-05	7.98204	6	12	3815	60903	0.000614	TraesSYM2A03G00786000,TraesSYM2D03G01281210,TraesSYM2B03G01044760,TraesSYM6D03G03713670,TraesSYM6B03G03532410,TraesSYM6A03G03321970,
Biological process	DNA catabolic process	GO:0006308	8	4e-05	4.18107	11	42	3815	60903	0.00061	TraesSYM3B03G01569000,TraesSYM3B03G01569020,TraesSYM3B03G01569010,TraesSYM2D03G01295620,TraesSYM3A03G01339540,TraesSYM2A03G00798720,TraesSYM2A03G00798710,TraesSYM2D03G01295590,TraesSYM2B03G01060760,TraesSYM2B03G01060790,TraesSYM2B03G01069180,
Molecular function	monoatomic cation transmembrane transport	GO:0098655	7	4.03e-05	1.44217	122	1539	4653	84650	0.000467	TraesSYM3A03G01371610,TraesSYM7B03G04132820,TraesSYM6D03G03710340,TraesSYM5D03G02965210,TraesSYM2A03G00663980,TraesSYM5D03G03053400,TraesSYM4D03G02548120,TraesSYM7B03G04264540,TraesSYM6B03G03440180,TraesSYM3A03G01492830,TraesSYM6A03G03318800,TraesSYM2D03G01315650,TraesSYM5D03G03174520,TraesSYM1A03G00135290,TraesSYM4B03G02375330,TraesSYM5D03G02965180,TraesSYM3B03G01738220,TraesSYM5D03G03069030,Tra…
Biological process	response to chemical	GO:0042221	3	4.14e-05	1.28068	245	3054	3815	60903	0.000626	TraesSYM2B03G00978880,TraesSYM2D03G01111470,TraesSYM5D03G03126800,TraesSYM4B03G02356120,TraesSYM2D03G01309660,TraesSYM7A03G03807900,TraesSYM7A03G03820910,TraesSYM6D03G03601200,TraesSYM7A03G03820960,TraesSYM7A03G03820950,TraesSYM7D03G04456840,TraesSYM7D03G04395370,TraesSYM7A03G03820970,TraesSYM6B03G03550770,TraesSYM5B03G02901760,TraesSYM2B03G01035880,TraesSYM7D03G04390520,TraesSYM6B03G03386260,Tra…
Molecular function	regulation of primary metabolic process	GO:0080090	6	4.27e-05	1.23346	335	4941	4653	84650	0.000492	TraesSYM2B03G01051160,TraesSYM3B03G01762030,TraesSYM5A03G02796440,TraesSYM3B03G01698640,TraesSYM7B03G04047650,TraesSYM3A03G01491480,TraesSYM5A03G02785730,TraesSYM6B03G03442860,TraesSYM1A03G00173510,TraesSYM5D03G03096470,TraesSYM3D03G01926970,TraesSYM1B03G00370940,TraesSYM3B03G01673340,TraesSYM1A03G00038080,TraesSYM1D03G00560580,TraesSYM6B03G03532930,TraesSYM5D03G03096550,TraesSYM3D03G01827140,Tra…
Molecular function	regulation of metabolic process	GO:0019222	5	4.27e-05	1.23346	335	4941	4653	84650	0.000492	TraesSYM2B03G01051160,TraesSYM3B03G01762030,TraesSYM5A03G02796440,TraesSYM2D03G01263760,TraesSYM3B03G01698640,TraesSYM7B03G04253990,TraesSYM7B03G04047650,TraesSYM3A03G01491480,TraesSYM5A03G02785730,TraesSYM6B03G03442860,TraesSYM1A03G00173510,TraesSYM5D03G03096470,TraesSYM3D03G01926970,TraesSYM6B03G03525760,TraesSYM1B03G00370940,TraesSYM3B03G01673340,TraesSYM1A03G00038080,TraesSYM1D03G00560580,Tra…
Molecular function	regulation of macromolecule metabolic process	GO:0060255	6	4.27e-05	1.23346	335	4941	4653	84650	0.000492	TraesSYM2B03G01051160,TraesSYM3B03G01762030,TraesSYM5A03G02796440,TraesSYM2D03G01263760,TraesSYM3B03G01698640,TraesSYM7B03G04253990,TraesSYM7B03G04047650,TraesSYM3A03G01491480,TraesSYM5A03G02785730,TraesSYM6B03G03442860,TraesSYM1A03G00173510,TraesSYM5D03G03096470,TraesSYM3D03G01926970,TraesSYM6B03G03525760,TraesSYM1B03G00370940,TraesSYM3B03G01673340,TraesSYM1A03G00038080,TraesSYM1D03G00560580,Tra…
Molecular function	phosphoric ester hydrolase activity	GO:0042578	5	4.48e-05	1.47215	109	1347	4653	84650	0.000503	TraesSYM4B03G02356120,TraesSYM5D03G03000830,TraesSYM3B03G01577450,TraesSYM3A03G01491430,TraesSYM4A03G02179160,TraesSYM4B03G02429600,TraesSYM4B03G02365850,TraesSYM7B03G04154210,TraesSYM2B03G01035880,TraesSYM6B03G03495340,TraesSYM5B03G02930220,TraesSYM1B03G00404790,TraesSYM2B03G00900960,TraesSYM5B03G02853730,TraesSYM5B03G02851110,TraesSYM5D03G02998990,TraesSYM2B03G00921020,TraesSYM3D03G01843970,Tra…
Biological process	polysaccharide metabolic process	GO:0005976	6	4.63e-05	1.60068	75	748	3815	60903	0.000694	TraesSYM1A03G00124560,TraesSYM2B03G00922480,TraesSYM7B03G04154210,TraesSYM4D03G02555460,TraesSYM1B03G00404790,TraesSYM7A03G03757240,TraesSYM2B03G00922350,TraesSYM2D03G01117550,TraesSYM1A03G00105450,TraesSYM7D03G04331910,TraesSYM2B03G00905750,TraesSYM4A03G02233290,TraesSYM4D03G02461780,TraesSYM2A03G00752890,TraesSYM7A03G03938130,TraesSYM4B03G02383590,TraesSYM4A03G02066880,TraesSYM7B03G04249470,Tra…
Biological process	alcohol biosynthetic process	GO:0046165	6	4.94e-05	2.545	22	138	3815	60903	0.000735	TraesSYM3B03G01674510,TraesSYM7A03G03795400,TraesSYM4D03G02447560,TraesSYM7D03G04480660,TraesSYM4A03G02172980,TraesSYM3D03G01915960,TraesSYM5B03G02949510,TraesSYM6D03G03636720,TraesSYM7A03G03917680,TraesSYM6A03G03229130,TraesSYM3A03G01360240,TraesSYM7B03G04229350,TraesSYM7B03G04249780,TraesSYM3A03G01438540,TraesSYM3B03G01712300,TraesSYM4D03G02560610,TraesSYM4D03G02445690,TraesSYM3A03G01488960,Tra…
Molecular function	oxidoreductase activity, acting on NAD(P)H, quinone or similar compound as acceptor	GO:0016655	5	5.02e-05	2.054	35	310	4653	84650	0.00056	TraesSYM7B03G04264540,TraesSYM2D03G01315650,TraesSYM5D03G03174520,TraesSYM5D03G02965180,TraesSYM5D03G03069030,TraesSYM2D03G01189350,TraesSYM2D03G01311540,TraesSYM3D03G02018200,TraesSYM1D03G00490440,TraesSYM2D03G01117270,TraesSYM2D03G01117260,TraesSYM3A03G01501060,TraesSYM7B03G04083860,TraesSYM2D03G01251510,TraesSYM7B03G04117440,TraesSYM1B03G00383230,TraesSYM2D03G01311490,TraesSYM2D03G01117340,Tra…
Molecular function	monoatomic cation transmembrane transporter activity	GO:0008324	5	5.05e-05	1.43688	121	1532	4653	84650	0.000559	TraesSYM3A03G01371610,TraesSYM7B03G04132820,TraesSYM6D03G03710340,TraesSYM5D03G02965210,TraesSYM2A03G00663980,TraesSYM5D03G03053400,TraesSYM4D03G02548120,TraesSYM7B03G04264540,TraesSYM6B03G03440180,TraesSYM3A03G01492830,TraesSYM6A03G03318800,TraesSYM2D03G01315650,TraesSYM5D03G03174520,TraesSYM1A03G00135290,TraesSYM4B03G02375330,TraesSYM5D03G02965180,TraesSYM3B03G01738220,TraesSYM5D03G03069030,Tra…
Molecular function	monoatomic ion channel activity	GO:0005216	6	5.12e-05	1.72829	57	600	4653	84650	0.000563	TraesSYM7B03G04124300,TraesSYM7B03G04262010,TraesSYM6D03G03710340,TraesSYM5D03G02965210,TraesSYM7B03G04124220,TraesSYM2A03G00663980,TraesSYM5A03G02800310,TraesSYM6A03G03318800,TraesSYM7B03G04124100,TraesSYM1B03G00301760,TraesSYM5A03G02747250,TraesSYM7B03G04124160,TraesSYM2D03G01173910,TraesSYM5D03G03065180,TraesSYM6B03G03485780,TraesSYM1A03G00005920,TraesSYM5D03G03124040,TraesSYM2D03G01311500,Tra…
Biological process	defense response to symbiont	GO:0140546	7	5.52e-05	2.52669	22	139	3815	60903	0.000815	TraesSYM1A03G00111240,TraesSYM7D03G04395370,TraesSYM2D03G01270780,TraesSYM4B03G02388350,TraesSYM7D03G04508680,TraesSYM3D03G01851250,TraesSYM3B03G01602490,TraesSYM3B03G01602510,TraesSYM3D03G01982910,TraesSYM3D03G01829840,TraesSYM4A03G02044200,TraesSYM3A03G01338980,TraesSYM2B03G01032940,TraesSYM4D03G02559720,TraesSYM1B03G00315510,TraesSYM7A03G03821120,TraesSYM5D03G02997180,TraesSYM5B03G02915270,Tra…
Molecular function	nucleic acid metabolic process	GO:0090304	6	6.18e-05	1.22095	351	5230	4653	84650	0.000669	TraesSYM2B03G01051160,TraesSYM3B03G01762030,TraesSYM5A03G02796440,TraesSYM3B03G01698640,TraesSYM7B03G04047650,TraesSYM3B03G01569000,TraesSYM3A03G01491480,TraesSYM3B03G01569020,TraesSYM5A03G02785730,TraesSYM6B03G03442860,TraesSYM3B03G01569010,TraesSYM1A03G00173510,TraesSYM3A03G01527970,TraesSYM6A03G03331840,TraesSYM5D03G03096470,TraesSYM3D03G01926970,TraesSYM6B03G03525760,TraesSYM1B03G00370940,Tra…
Biological process	systemic acquired resistance, salicylic acid mediated signaling pathway	GO:0009862	7	6.47e-05	6.20826	7	18	3815	60903	0.000948	TraesSYM4B03G02388350,TraesSYM3D03G01851250,TraesSYM3B03G01602490,TraesSYM3B03G01602510,TraesSYM4A03G02044200,TraesSYM4D03G02559720,TraesSYM3A03G01361320,
Biological process	carboxylic acid biosynthetic process	GO:0046394	8	6.76e-05	1.47953	100	1079	3815	60903	0.000983	TraesSYM3B03G01625690,TraesSYM7B03G04181770,TraesSYM4A03G02050820,TraesSYM6D03G03721060,TraesSYM6A03G03316320,TraesSYM6B03G03542330,TraesSYM3D03G01829700,TraesSYM3B03G01674510,TraesSYM5A03G02805140,TraesSYM3B03G01572740,TraesSYM7B03G04214260,TraesSYM7D03G04525140,TraesSYM3D03G01843970,TraesSYM6A03G03334070,TraesSYM3D03G01978340,TraesSYM4D03G02551620,TraesSYM4B03G02388350,TraesSYM5A03G02792770,Tra…
Molecular function	secondary active sulfate transmembrane transporter activity	GO:0008271	7	7.15e-05	5.39039	8	27	4653	84650	0.000758	TraesSYM7B03G04119760,TraesSYM3A03G01462860,TraesSYM2D03G01295840,TraesSYM4A03G02044170,TraesSYM3D03G01939550,TraesSYM2A03G00798860,TraesSYM4D03G02559640,TraesSYM3B03G01702920,
Biological process	recognition of pollen	GO:0048544	4	7.15e-05	1.79456	48	427	3815	60903	0.00102374	TraesSYM2B03G01052490,TraesSYM4A03G02132410,TraesSYM1A03G00155690,TraesSYM2B03G01059910,TraesSYM1D03G00554690,TraesSYM2D03G01287700,TraesSYM7B03G04011620,TraesSYM2B03G01052500,TraesSYM1B03G00369850,TraesSYM2D03G01287580,TraesSYM2D03G01244480,TraesSYM2A03G00798070,TraesSYM7D03G04501390,TraesSYM2D03G01287820,TraesSYM2B03G01071790,TraesSYM2D03G01294900,TraesSYM2B03G01070740,TraesSYM6D03G03740610,Tra…
Molecular function	cinnamyl-alcohol dehydrogenase activity	GO:0045551	6	7.23e-05	4.33156	10	42	4653	84650	0.000761	TraesSYM6B03G03561710,TraesSYM6B03G03561770,TraesSYM5D03G03059450,TraesSYM6D03G03647390,TraesSYM2A03G00604610,TraesSYM7B03G04129730,TraesSYM5A03G02696630,TraesSYM7D03G04462320,TraesSYM6B03G03450670,TraesSYM2A03G00604580,
Molecular function	monocarboxylic acid binding	GO:0033293	7	7.59e-05	2.43273	23	172	4653	84650	0.000793	TraesSYM4B03G02356120,TraesSYM2B03G01035880,TraesSYM2D03G01301000,TraesSYM2D03G01270780,TraesSYM7D03G04508680,TraesSYM4D03G02531180,TraesSYM2D03G01225080,TraesSYM2D03G01119840,TraesSYM6A03G03330890,TraesSYM3D03G01982910,TraesSYM3B03G01724530,TraesSYM2B03G01032940,TraesSYM4D03G02529890,TraesSYM4A03G02070360,TraesSYM7A03G03799630,TraesSYM5D03G02997180,TraesSYM7D03G04371610,TraesSYM2B03G01066520,Tra…
Biological process	reproductive shoot system development	GO:0090567	6	7.71e-05	2.36505	24	162	3815	60903	0.00108843	TraesSYM3D03G01978340,TraesSYM7A03G03826880,TraesSYM2B03G00846800,TraesSYM7D03G04399130,TraesSYM6D03G03679350,TraesSYM6B03G03489160,TraesSYM2A03G00621890,TraesSYM5D03G03172000,TraesSYM2A03G00708120,TraesSYM5A03G02681690,TraesSYM3B03G01748680,TraesSYM4B03G02432450,TraesSYM7D03G04343100,TraesSYM7A03G03769790,TraesSYM2B03G00879610,TraesSYM2D03G01131140,TraesSYM6A03G03284400,TraesSYM2D03G01131190,Tra…
Molecular function	UDP-glycosyltransferase activity	GO:0008194	5	8.25e-05	1.45218	108	1353	4653	84650	0.000855	TraesSYM4D03G02520730,TraesSYM7D03G04467460,TraesSYM2B03G00922480,TraesSYM2B03G00837290,TraesSYM2B03G01014100,TraesSYM5D03G03163800,TraesSYM7D03G04493710,TraesSYM7D03G04493880,TraesSYM7A03G03757240,TraesSYM2B03G00922350,TraesSYM7D03G04372450,TraesSYM2D03G01117550,TraesSYM7D03G04331910,TraesSYM4A03G02233290,TraesSYM5A03G02760210,TraesSYM1A03G00150630,TraesSYM2B03G00961760,TraesSYM7B03G04059330,Tra…
Molecular function	metal ion transmembrane transporter activity	GO:0046873	6	8.8e-05	1.73107	53	557	4653	84650	0.000906	TraesSYM7B03G04132820,TraesSYM4D03G02548120,TraesSYM6B03G03440180,TraesSYM3A03G01492830,TraesSYM1A03G00135290,TraesSYM4B03G02375330,TraesSYM3B03G01738220,TraesSYM3D03G01867800,TraesSYM7B03G04303310,TraesSYM7B03G04100030,TraesSYM5D03G03124040,TraesSYM6D03G03638960,TraesSYM3B03G01620460,TraesSYM1B03G00359380,TraesSYM1B03G00359340,TraesSYM7A03G03815860,TraesSYM1B03G00349820,TraesSYM7A03G03826550,Tra…
Biological process	cell morphogenesis	GO:0000902	4	9.13e-05	2.82697	17	96	3815	60903	0.00125083	TraesSYM6D03G03721160,TraesSYM3D03G01978340,TraesSYM7A03G03825560,TraesSYM1A03G00148310,TraesSYM6A03G03329770,TraesSYM3D03G01873540,TraesSYM7D03G04390910,TraesSYM3B03G01627690,TraesSYM5D03G03172000,TraesSYM3B03G01748680,TraesSYM3B03G01757990,TraesSYM6B03G03542770,TraesSYM7B03G03994940,TraesSYM7B03G04119300,TraesSYM3A03G01500670,TraesSYM5D03G03068700,TraesSYM3D03G01984720,
Molecular function	carbon-carbon lyase activity	GO:0016830	4	9.32e-05	1.89506	40	384	4653	84650	0.000953	TraesSYM5D03G02965140,TraesSYM4A03G02140860,TraesSYM4A03G02054340,TraesSYM2A03G00793190,TraesSYM7D03G04334160,TraesSYM5D03G03131470,TraesSYM6B03G03377850,TraesSYM2D03G01129720,TraesSYM4A03G02172980,TraesSYM6A03G03178450,TraesSYM1B03G00358030,TraesSYM3D03G01945840,TraesSYM3A03G01432970,TraesSYM3D03G01876270,TraesSYM3A03G01508730,TraesSYM2D03G01310150,TraesSYM7D03G04464310,TraesSYM7D03G04482140,Tra…
Molecular function	racemase and epimerase activity	GO:0016854	4	9.54e-05	2.83737	17	109	4653	84650	0.00097	TraesSYM4D03G02567350,TraesSYM5D03G03050900,TraesSYM6B03G03370450,TraesSYM7B03G04058070,TraesSYM5D03G03097630,TraesSYM5A03G02688720,TraesSYM3A03G01341490,TraesSYM3B03G01577010,TraesSYM5A03G02606270,TraesSYM5D03G02982330,TraesSYM4A03G02039640,TraesSYM6A03G03182380,TraesSYM4B03G02397230,TraesSYM7B03G04139290,TraesSYM4B03G02392530,TraesSYM5B03G02833580,TraesSYM5A03G02732610,
Biological process	starch catabolic process	GO:0005983	9	9.79e-05	8.86894	5	9	3815	60903	0.00132305	TraesSYM7B03G04154210,TraesSYM1B03G00404790,TraesSYM1A03G00181400,TraesSYM5D03G03033710,TraesSYM4B03G02428670,
Molecular function	ribose-5-phosphate isomerase activity	GO:0004751	6	9.99e-05	9.09628	5	10	4653	84650	0.00100803	TraesSYM5D03G03131380,TraesSYM2A03G00674540,TraesSYM7B03G04048660,TraesSYM2D03G01183510,TraesSYM5A03G02767690,
Biological process	aldehyde metabolic process	GO:0006081	4	0.000101	2.28058	25	175	3815	60903	0.00135426	TraesSYM5D03G03131380,TraesSYM2A03G00674540,TraesSYM7D03G04467530,TraesSYM4B03G02405580,TraesSYM4D03G02567350,TraesSYM6D03G03687610,TraesSYM7B03G04048660,TraesSYM5D03G03144560,TraesSYM5D03G03144570,TraesSYM6D03G03677040,TraesSYM6B03G03498330,TraesSYM7B03G04031010,TraesSYM7B03G04031080,TraesSYM1D03G00533530,TraesSYM4B03G02397230,TraesSYM5A03G02781360,TraesSYM1A03G00135940,TraesSYM5A03G02781320,Tra…
Cellular component	starch grain	GO:0043036	3	0.000103	8.77871	5	9	2627	41511	0.000984	TraesSYM1B03G00404790,TraesSYM4B03G02414950,TraesSYM4D03G02580640,TraesSYM5A03G02796620,TraesSYM1A03G00181400,
Biological process	response to salicylic acid	GO:0009751	5	0.000109	4.09336	10	39	3815	60903	0.00143804	TraesSYM7D03G04395370,TraesSYM4B03G02388350,TraesSYM3D03G01851250,TraesSYM3B03G01602490,TraesSYM3B03G01602510,TraesSYM4A03G02044200,TraesSYM4D03G02559720,TraesSYM7A03G03821120,TraesSYM5B03G02915270,TraesSYM3A03G01361320,
Biological process	seed development	GO:0048316	5	0.000126	2.51403	20	127	3815	60903	0.00163963	TraesSYM7D03G04503620,TraesSYM2A03G00638900,TraesSYM2A03G00638920,TraesSYM6A03G03282640,TraesSYM4A03G02237960,TraesSYM4A03G02229500,TraesSYM7A03G03765260,TraesSYM7A03G03942740,TraesSYM5D03G03046470,TraesSYM7B03G04143740,TraesSYM4A03G02229700,TraesSYM7A03G03761390,TraesSYM2D03G01150280,TraesSYM7B03G04254310,TraesSYM5A03G02684380,TraesSYM7D03G04339670,TraesSYM2D03G01150380,TraesSYM7A03G03769480,Tra…
Molecular function	2 iron, 2 sulfur cluster binding	GO:0051537	6	0.000128	2.59894	19	133	4653	84650	0.0012507	TraesSYM3B03G01805590,TraesSYM2A03G00722750,TraesSYM1D03G00572390,TraesSYM2B03G00972490,TraesSYM7B03G04205990,TraesSYM4A03G02174640,TraesSYM7B03G04205950,TraesSYM5B03G02961180,TraesSYM7D03G04459780,TraesSYM7D03G04459790,TraesSYM7D03G04358800,TraesSYM7A03G03896500,TraesSYM2B03G00921430,TraesSYM7A03G03896470,TraesSYM5D03G03134910,TraesSYM2A03G00655970,TraesSYM7B03G04044760,TraesSYM5A03G02781620,Tra…
Biological process	pentose-phosphate shunt, non-oxidative branch	GO:0009052	7	0.000141	5.58743	7	20	3815	60903	0.00181635	TraesSYM5D03G03131380,TraesSYM2A03G00674540,TraesSYM4D03G02567350,TraesSYM7B03G04048660,TraesSYM4B03G02397230,TraesSYM2D03G01183510,TraesSYM5A03G02767690,
Biological process	polysaccharide catabolic process	GO:0000272	7	0.000145	2.22962	25	179	3815	60903	0.00185994	TraesSYM7B03G04154210,TraesSYM4D03G02555460,TraesSYM1B03G00404790,TraesSYM1A03G00105450,TraesSYM2B03G00905750,TraesSYM4D03G02461780,TraesSYM2A03G00752890,TraesSYM4B03G02383590,TraesSYM7B03G04057390,TraesSYM4D03G02585510,TraesSYM4A03G02187360,TraesSYM1A03G00181400,TraesSYM5D03G03033710,TraesSYM2D03G01170650,TraesSYM3A03G01498120,TraesSYM2B03G00924190,TraesSYM4A03G02046720,TraesSYM3A03G01487510,Tra…
Biological process	carbohydrate catabolic process	GO:0016052	6	0.000146	1.71044	51	476	3815	60903	0.00185494	TraesSYM1D03G00539090,TraesSYM4A03G02140860,TraesSYM7B03G04154210,TraesSYM4D03G02555460,TraesSYM1A03G00141010,TraesSYM1B03G00350550,TraesSYM1B03G00404790,TraesSYM1A03G00105450,TraesSYM2B03G00905750,TraesSYM4B03G02347840,TraesSYM6B03G03370450,TraesSYM5D03G03097630,TraesSYM4D03G02461780,TraesSYM2A03G00752890,TraesSYM4B03G02383590,TraesSYM1A03G00092830,TraesSYM7B03G04057390,TraesSYM5A03G02606270,Tra…
Molecular function	pentosyltransferase activity	GO:0016763	5	0.000157	2.56043	19	135	4653	84650	0.00150756	TraesSYM7D03G04493710,TraesSYM2D03G01117550,TraesSYM7A03G03933500,TraesSYM4B03G02376650,TraesSYM1A03G00130480,TraesSYM4D03G02549250,TraesSYM7B03G04071140,TraesSYM5A03G02794260,TraesSYM4A03G02066880,TraesSYM2B03G00861660,TraesSYM4B03G02359200,TraesSYM7B03G04243510,TraesSYM4A03G02058590,TraesSYM3A03G01493520,TraesSYM7D03G04494590,TraesSYM4A03G02052980,TraesSYM7B03G04242680,TraesSYM2A03G00609320,Tra…
Biological process	regulation of developmental process	GO:0050793	4	0.000167	1.85297	39	336	3815	60903	0.00210745	TraesSYM3D03G01917250,TraesSYM5D03G02966480,TraesSYM7A03G03825560,TraesSYM7A03G03826880,TraesSYM1A03G00148310,TraesSYM2D03G01256810,TraesSYM2B03G00846800,TraesSYM3B03G01675750,TraesSYM3B03G01704750,TraesSYM4A03G02228820,TraesSYM7D03G04399130,TraesSYM5A03G02710040,TraesSYM7A03G03765440,TraesSYM5A03G02704250,TraesSYM6D03G03679350,TraesSYM6B03G03489160,TraesSYM3D03G01873540,TraesSYM7D03G04390910,Tra…
Biological process	terpenoid biosynthetic process	GO:0016114	8	0.000173	1.903	36	302	3815	60903	0.00216372	TraesSYM1B03G00385160,TraesSYM5D03G02973500,TraesSYM5A03G02597320,TraesSYM2D03G01139050,TraesSYM2D03G01098020,TraesSYM3D03G01978340,TraesSYM2D03G01255310,TraesSYM7D03G04496300,TraesSYM2D03G01102980,TraesSYM7B03G04245880,TraesSYM7D03G04384080,TraesSYM2A03G00796680,TraesSYM2A03G00772680,TraesSYM2B03G01027970,TraesSYM3D03G01908850,TraesSYM3B03G01665920,TraesSYM5D03G03172000,TraesSYM3B03G01748680,Tra…
Biological process	response to abscisic acid	GO:0009737	6	0.00019	2.02933	30	236	3815	60903	0.00236524	TraesSYM4B03G02356120,TraesSYM6B03G03550770,TraesSYM2B03G01035880,TraesSYM4B03G02374050,TraesSYM2A03G00638900,TraesSYM2A03G00638920,TraesSYM2D03G01301000,TraesSYM4D03G02531180,TraesSYM2D03G01225080,TraesSYM2D03G01119840,TraesSYM3B03G01640720,TraesSYM6B03G03550450,TraesSYM5A03G02770450,TraesSYM6B03G03550640,TraesSYM7B03G04322110,TraesSYM6B03G03550690,TraesSYM7A03G03990250,TraesSYM2D03G01150280,Tra…
Biological process	isoprenoid biosynthetic process	GO:0008299	7	0.000191	1.76932	44	397	3815	60903	0.00234838	TraesSYM1B03G00385160,TraesSYM5D03G02973500,TraesSYM5A03G02597320,TraesSYM2D03G01139050,TraesSYM2D03G01098020,TraesSYM6B03G03427190,TraesSYM3D03G01978340,TraesSYM7A03G03795400,TraesSYM2D03G01255310,TraesSYM7D03G04496300,TraesSYM2D03G01102980,TraesSYM7B03G04245880,TraesSYM6D03G03618570,TraesSYM7D03G04384080,TraesSYM2A03G00796680,TraesSYM2A03G00772680,TraesSYM2B03G01027970,TraesSYM3D03G01908850,Tra…
Biological process	beta-glucan metabolic process	GO:0051273	8	0.000206	2.18089	25	183	3815	60903	0.00252384	TraesSYM2B03G00922480,TraesSYM7A03G03757240,TraesSYM2B03G00922350,TraesSYM7D03G04331910,TraesSYM4A03G02233290,TraesSYM2A03G00657560,TraesSYM3A03G01326560,TraesSYM2B03G00906730,TraesSYM4B03G02425550,TraesSYM7A03G03881200,TraesSYM3A03G01447290,TraesSYM5D03G03146480,TraesSYM3B03G01556540,TraesSYM2D03G01168330,TraesSYM3A03G01498120,TraesSYM3D03G01923900,TraesSYM2B03G01055490,TraesSYM7D03G04446900,Tra…
Biological process	establishment or maintenance of cell polarity	GO:0007163	3	0.000212	3.80097	10	42	3815	60903	0.0025072	TraesSYM1B03G00189930,TraesSYM5D03G02989000,TraesSYM5B03G02845230,TraesSYM7A03G03825560,TraesSYM1A03G00148310,TraesSYM3D03G01873540,TraesSYM7D03G04390910,TraesSYM3B03G01627690,TraesSYM1D03G00447480,TraesSYM1D03G00414610,
Biological process	pentose-phosphate shunt	GO:0006098	13	0.000214	3.30291	12	58	3815	60903	0.00251721	TraesSYM5D03G03131380,TraesSYM6A03G03228830,TraesSYM2A03G00674540,TraesSYM4D03G02567350,TraesSYM7B03G04048660,TraesSYM6D03G03636540,TraesSYM7A03G03772050,TraesSYM6B03G03443030,TraesSYM4B03G02397230,TraesSYM2D03G01183510,TraesSYM7D03G04345340,TraesSYM5A03G02767690,
Molecular function	beta-mannosidase activity	GO:0004567	7	0.000228	5.30616	7	24	4653	84650	0.00196053	TraesSYM7B03G04017990,TraesSYM3D03G01921950,TraesSYM4A03G02199450,TraesSYM5A03G02673460,TraesSYM5D03G03156360,TraesSYM3D03G01934260,TraesSYM3A03G01445430,
Molecular function	UDP-glucose 4-epimerase activity	GO:0003978	6	0.000228	5.30616	7	24	4653	84650	0.00196053	TraesSYM6B03G03370450,TraesSYM5D03G03097630,TraesSYM5A03G02606270,TraesSYM5D03G02982330,TraesSYM6A03G03182380,TraesSYM5B03G02833580,TraesSYM5A03G02732610,
Molecular function	oxidoreductase activity, acting on the CH-OH group of donors, NAD or NADP as acceptor	GO:0016616	5	0.000261	1.57041	65	753	4653	84650	0.00220799	TraesSYM3D03G01907820,TraesSYM6B03G03513730,TraesSYM3B03G01589470,TraesSYM6A03G03228830,TraesSYM7B03G04102890,TraesSYM7B03G04102850,TraesSYM7D03G04525140,TraesSYM4B03G02405580,TraesSYM5A03G02788180,TraesSYM7B03G04102780,TraesSYM5A03G02686110,TraesSYM7B03G04148020,TraesSYM6B03G03561710,TraesSYM6B03G03561770,TraesSYM5D03G03059450,TraesSYM3B03G01673070,TraesSYM2B03G00990190,TraesSYM7B03G04023490,Tra…
Molecular function	phosphatidate phosphatase activity	GO:0008195	8	0.000265	4.54814	8	32	4653	84650	0.00223021	TraesSYM3B03G01577450,TraesSYM3A03G01446210,TraesSYM7D03G04466320,TraesSYM3B03G01681660,TraesSYM7B03G04002190,TraesSYM3D03G01922790,TraesSYM7B03G04212260,TraesSYM7A03G03898890,
Biological process	methylglyoxal catabolic process to lactate	GO:0061727	10	0.000278	5.07948	7	22	3815	60903	0.00304473	TraesSYM5D03G03144560,TraesSYM5D03G03144570,TraesSYM6D03G03677040,TraesSYM7B03G04031010,TraesSYM7B03G04031080,TraesSYM5A03G02781360,TraesSYM5A03G02781320,
Molecular function	glyceraldehyde-3-phosphate dehydrogenase (NAD+) (phosphorylating) activity	GO:0004365	7	0.000287	6.06419	6	18	4653	84650	0.00240415	TraesSYM4B03G02412240,TraesSYM5A03G02794750,TraesSYM2D03G01227080,TraesSYM4D03G02578850,TraesSYM2A03G00735410,TraesSYM2B03G00984800,
Biological process	electron transport chain	GO:0022900	5	0.000288	1.5604	65	665	3815	60903	0.0030522	TraesSYM7A03G03860100,TraesSYM4A03G02152870,TraesSYM2B03G00984670,TraesSYM4D03G02452190,TraesSYM7B03G04155580,TraesSYM6B03G03369790,TraesSYM6D03G03710340,TraesSYM2D03G01248010,TraesSYM7B03G04264540,TraesSYM6A03G03318800,TraesSYM2A03G00722750,TraesSYM2B03G00972490,TraesSYM7B03G04205990,TraesSYM2D03G01189350,TraesSYM4A03G02174640,TraesSYM2A03G00755020,TraesSYM3B03G01564010,TraesSYM3B03G01564000,Tra…
Biological process	isoprenoid metabolic process	GO:0006720	6	0.000289	1.65365	52	502	3815	60903	0.00304238	TraesSYM1B03G00385160,TraesSYM5D03G02973500,TraesSYM5A03G02597320,TraesSYM2D03G01139050,TraesSYM2D03G01098020,TraesSYM6B03G03427190,TraesSYM3A03G01377960,TraesSYM3D03G01978340,TraesSYM7A03G03795400,TraesSYM2D03G01255310,TraesSYM7D03G04496300,TraesSYM2D03G01102980,TraesSYM7B03G04245880,TraesSYM6D03G03618570,TraesSYM7D03G04384080,TraesSYM2A03G00796680,TraesSYM2A03G00772680,TraesSYM2B03G01027970,Tra…
Biological process	primary alcohol metabolic process	GO:0034308	6	0.000294	3.99102	9	36	3815	60903	0.00308425	TraesSYM7D03G04480660,TraesSYM4A03G02172980,TraesSYM4B03G02437540,TraesSYM6D03G03636720,TraesSYM7A03G03917680,TraesSYM6A03G03229130,TraesSYM7B03G04229350,TraesSYM4D03G02445690,TraesSYM4B03G02256980,
Molecular function	racemase and epimerase activity, acting on carbohydrates and derivatives	GO:0016857	5	0.000297	2.78458	15	98	4653	84650	0.00245385	TraesSYM4D03G02567350,TraesSYM5D03G03050900,TraesSYM6B03G03370450,TraesSYM7B03G04058070,TraesSYM5D03G03097630,TraesSYM5A03G02688720,TraesSYM5A03G02606270,TraesSYM5D03G02982330,TraesSYM4A03G02039640,TraesSYM6A03G03182380,TraesSYM4B03G02397230,TraesSYM7B03G04139290,TraesSYM4B03G02392530,TraesSYM5B03G02833580,TraesSYM5A03G02732610,
Biological process	porphyrin-containing compound biosynthetic process	GO:0006779	6	0.000313	2.75243	15	87	3815	60903	0.00326344	TraesSYM3D03G01888100,TraesSYM3A03G01405620,TraesSYM3B03G01645850,TraesSYM6D03G03675930,TraesSYM2B03G00889760,TraesSYM6A03G03320150,TraesSYM6D03G03712060,TraesSYM5A03G02685110,TraesSYM2A03G00627370,TraesSYM6B03G03486210,TraesSYM7B03G04026510,TraesSYM7B03G04143020,TraesSYM6B03G03529720,TraesSYM5D03G03047200,TraesSYM2D03G01138000,
Molecular function	carbon-oxygen lyase activity	GO:0016835	4	0.000317	1.71137	46	489	4653	84650	0.0026052	TraesSYM5D03G02973500,TraesSYM5A03G02597320,TraesSYM2D03G01139050,TraesSYM3D03G01829700,TraesSYM2A03G00722800,TraesSYM2D03G01098020,TraesSYM2B03G00837160,TraesSYM2B03G00972520,TraesSYM7B03G04315240,TraesSYM7B03G04315260,TraesSYM6A03G03196110,TraesSYM6A03G03196100,TraesSYM7D03G04540840,TraesSYM3A03G01440080,TraesSYM6A03G03196080,TraesSYM7D03G04540910,TraesSYM2D03G01102980,TraesSYM5B03G02823410,Tra…
Molecular function	gated channel activity	GO:0022836	6	0.000361	1.85638	35	343	4653	84650	0.00292142	TraesSYM7B03G04124300,TraesSYM7B03G04262010,TraesSYM7B03G04124220,TraesSYM5A03G02800310,TraesSYM7B03G04124100,TraesSYM1B03G00301760,TraesSYM7B03G04124160,TraesSYM5D03G03065180,TraesSYM1A03G00005920,TraesSYM5D03G03124040,TraesSYM6D03G03726340,TraesSYM2A03G00703140,TraesSYM1B03G00196160,TraesSYM5B03G02937640,TraesSYM5B03G02937660,TraesSYM5A03G02701360,TraesSYM7A03G03906870,TraesSYM5A03G02701390,Tra…
Molecular function	manganese ion binding	GO:0030145	8	0.000366	1.91501	32	304	4653	84650	0.00294858	TraesSYM5A03G02812200,TraesSYM7B03G04233470,TraesSYM5A03G02812160,TraesSYM4B03G02434020,TraesSYM4B03G02434000,TraesSYM3B03G01686500,TraesSYM3B03G01686480,TraesSYM2B03G00858820,TraesSYM5A03G02812040,TraesSYM4D03G02448610,TraesSYM5B03G02925310,TraesSYM7D03G04484440,TraesSYM7A03G03921020,TraesSYM7D03G04454760,TraesSYM4B03G02433990,TraesSYM6D03G03594340,TraesSYM4B03G02433870,TraesSYM4B03G02433860,Tra…
Biological process	regulation of ubiquitin-dependent protein catabolic process	GO:2000058	10	0.000368	2.22285	22	158	3815	60903	0.00377533	TraesSYM4D03G02460600,TraesSYM7B03G04125520,TraesSYM7B03G04125530,TraesSYM4A03G02157340,TraesSYM2D03G01303080,TraesSYM4A03G02156850,TraesSYM4B03G02276730,TraesSYM5D03G03039570,TraesSYM2A03G00802810,TraesSYM4D03G02460910,TraesSYM5A03G02676870,TraesSYM7D03G04497960,TraesSYM5D03G03066860,TraesSYM2B03G01075830,TraesSYM5A03G02703310,TraesSYM2D03G01300220,TraesSYM2D03G01307740,TraesSYM2B03G01068970,Tra…
Biological process	protein import into chloroplast stroma	GO:0045037	9	0.000378	4.85864	7	23	3815	60903	0.00385447	TraesSYM1A03G00010450,TraesSYM1D03G00488700,TraesSYM1A03G00010420,TraesSYM1D03G00419960,TraesSYM1D03G00419950,TraesSYM1A03G00085140,TraesSYM1B03G00287790,
Biological process	beta-glucan biosynthetic process	GO:0051274	9	0.000393	2.12855	24	180	3815	60903	0.00399505	TraesSYM2B03G00922480,TraesSYM7A03G03757240,TraesSYM2B03G00922350,TraesSYM7D03G04331910,TraesSYM4A03G02233290,TraesSYM2A03G00657560,TraesSYM3A03G01326560,TraesSYM2B03G00906730,TraesSYM4B03G02425550,TraesSYM7A03G03881200,TraesSYM3A03G01447290,TraesSYM5D03G03146480,TraesSYM3B03G01556540,TraesSYM2D03G01168330,TraesSYM3D03G01923900,TraesSYM2B03G01055490,TraesSYM7D03G04446900,TraesSYM5D03G03076820,Tra…
Molecular function	biosynthetic process	GO:0009058	4	0.000404	1.17562	398	6159	4653	84650	0.00323811	TraesSYM4A03G02097580,TraesSYM1B03G00291650,TraesSYM2B03G01051160,TraesSYM3B03G01762030,TraesSYM5A03G02796440,TraesSYM2D03G01263760,TraesSYM3A03G01371610,TraesSYM6B03G03404590,TraesSYM3B03G01698640,TraesSYM7B03G04253990,TraesSYM7B03G04047650,TraesSYM6B03G03441520,TraesSYM3A03G01491480,TraesSYM1D03G00539090,TraesSYM3A03G01371640,TraesSYM3B03G01625690,TraesSYM5A03G02785730,TraesSYM6B03G03442860,Tra…
Biological process	cell redox homeostasis	GO:0045454	4	0.00041	3.08982	12	62	3815	60903	0.00414526	TraesSYM7A03G03807900,TraesSYM7D03G04454760,TraesSYM2B03G00973480,TraesSYM5B03G02933860,TraesSYM6B03G03447900,TraesSYM1A03G00050810,TraesSYM2A03G00723930,TraesSYM7B03G04198750,TraesSYM2D03G01216760,TraesSYM6A03G03241180,TraesSYM7A03G03890150,TraesSYM6D03G03645580,
Molecular function	gibberellin 20-oxidase activity	GO:0045544	6	0.000444	6.99714	5	13	4653	84650	0.0035345	TraesSYM3D03G01978340,TraesSYM5D03G03172000,TraesSYM3B03G01748680,TraesSYM7B03G03994940,TraesSYM3A03G01500670,
Molecular function	NADH dehydrogenase (ubiquinone) activity	GO:0008137	7	0.000449	1.98981	28	256	4653	84650	0.00355277	TraesSYM7B03G04264540,TraesSYM2D03G01315650,TraesSYM5D03G03174520,TraesSYM5D03G02965180,TraesSYM5D03G03069030,TraesSYM2D03G01189350,TraesSYM2D03G01311540,TraesSYM1D03G00490440,TraesSYM2D03G01117270,TraesSYM2D03G01117260,TraesSYM7B03G04083860,TraesSYM7B03G04117440,TraesSYM1B03G00383230,TraesSYM2D03G01311490,TraesSYM2D03G01117340,TraesSYM2D03G01117310,TraesSYM7B03G04112510,TraesSYM3B03G01630810,Tra…
Cellular component	membrane protein complex	GO:0098796	3	0.000493	1.29877	156	1898	2627	41511	0.00448619	TraesSYM2B03G00952270,TraesSYM2D03G01111470,TraesSYM3A03G01371610,TraesSYM7B03G04012950,TraesSYM2B03G00984670,TraesSYM4D03G02452190,TraesSYM6B03G03369790,TraesSYM2A03G00697250,TraesSYM6D03G03710340,TraesSYM5D03G02965210,TraesSYM2D03G01248010,TraesSYM3D03G01947120,TraesSYM2A03G00663980,TraesSYM4B03G02345590,TraesSYM2B03G00953440,TraesSYM5D03G03053400,TraesSYM4B03G02362030,TraesSYM6A03G03318800,Tra…
Biological process	diterpenoid biosynthetic process	GO:0016102	9	0.000502	2.22017	21	151	3815	60903	0.00504458	TraesSYM5D03G02973500,TraesSYM5A03G02597320,TraesSYM2D03G01139050,TraesSYM2D03G01098020,TraesSYM3D03G01978340,TraesSYM2D03G01102980,TraesSYM2A03G00772680,TraesSYM2B03G01027970,TraesSYM5D03G03172000,TraesSYM3B03G01748680,TraesSYM2B03G00834200,TraesSYM2B03G00837900,TraesSYM7B03G04286530,TraesSYM7B03G04286560,TraesSYM2B03G00837870,TraesSYM2B03G01028150,TraesSYM7A03G03967430,TraesSYM2D03G01266380,Tra…
Biological process	trichome differentiation	GO:0010026	5	0.000504	4.65619	7	24	3815	60903	0.00504125	TraesSYM6D03G03721160,TraesSYM6A03G03329770,TraesSYM3B03G01757990,TraesSYM6B03G03542770,TraesSYM7B03G04119300,TraesSYM5D03G03068700,TraesSYM3D03G01984720,
Biological process	diterpenoid metabolic process	GO:0016101	8	0.000547	2.04668	25	195	3815	60903	0.0054077	TraesSYM5D03G02973500,TraesSYM5A03G02597320,TraesSYM2D03G01139050,TraesSYM2D03G01098020,TraesSYM3A03G01377960,TraesSYM3D03G01978340,TraesSYM2D03G01102980,TraesSYM2A03G00772680,TraesSYM2B03G01027970,TraesSYM5D03G03172000,TraesSYM3B03G01748680,TraesSYM2B03G00834200,TraesSYM3D03G01868300,TraesSYM2B03G00837900,TraesSYM3B03G01621130,TraesSYM7B03G04286530,TraesSYM1B03G00359810,TraesSYM7B03G04286560,Tra…
Molecular function	acid phosphatase activity	GO:0003993	7	0.000612	2.43523	17	127	4653	84650	0.00479662	TraesSYM5D03G03000830,TraesSYM4B03G02429600,TraesSYM5B03G02853730,TraesSYM4A03G02227480,TraesSYM4B03G02429560,TraesSYM4D03G02590290,TraesSYM7D03G04335050,TraesSYM2B03G01074570,TraesSYM2A03G00722410,TraesSYM2D03G01295290,TraesSYM5A03G02624400,TraesSYM2D03G01306700,TraesSYM7B03G04095930,TraesSYM2B03G01060330,TraesSYM2A03G00798310,TraesSYM5A03G02723200,TraesSYM5A03G02723220,
Molecular function	oxidoreductase activity, acting on the CH-CH group of donors, NAD or NADP as acceptor	GO:0016628	5	0.00063	2.59894	15	105	4653	84650	0.0049091	TraesSYM1D03G00486000,TraesSYM5A03G02805140,TraesSYM6D03G03631160,TraesSYM5D03G03006890,TraesSYM7B03G04241610,TraesSYM7A03G03989780,TraesSYM4B03G02426840,TraesSYM6A03G03320150,TraesSYM6A03G03223070,TraesSYM6D03G03712060,TraesSYM4D03G02587910,TraesSYM3B03G01593420,TraesSYM6B03G03529720,TraesSYM1A03G00087270,TraesSYM1B03G00289140,
Molecular function	UDP-glucosyltransferase activity	GO:0035251	7	0.000634	1.55334	59	691	4653	84650	0.00491219	TraesSYM4D03G02520730,TraesSYM2B03G00922480,TraesSYM2B03G00837290,TraesSYM5D03G03163800,TraesSYM7A03G03757240,TraesSYM2B03G00922350,TraesSYM7D03G04331910,TraesSYM4A03G02233290,TraesSYM1A03G00150630,TraesSYM7B03G04059330,TraesSYM2D03G01104440,TraesSYM2A03G00657560,TraesSYM3A03G01326560,TraesSYM4B03G02425550,TraesSYM2B03G00840380,TraesSYM3A03G01541920,TraesSYM4B03G02372630,TraesSYM7A03G03904590,Tra…
Biological process	glycerol metabolic process	GO:0006071	8	0.000663	4.46994	7	25	3815	60903	0.00652309	TraesSYM2B03G01064520,TraesSYM4B03G02267130,TraesSYM1D03G00429990,TraesSYM1B03G00214400,TraesSYM1A03G00020820,TraesSYM4D03G02454260,TraesSYM5A03G02736320,
Biological process	response to hormone	GO:0009725	4	0.000712	1.34554	118	1400	3815	60903	0.00693958	TraesSYM2B03G00978880,TraesSYM4B03G02356120,TraesSYM2D03G01309660,TraesSYM7A03G03820910,TraesSYM7A03G03820960,TraesSYM7A03G03820950,TraesSYM7A03G03820970,TraesSYM6B03G03550770,TraesSYM2B03G01035880,TraesSYM4B03G02374050,TraesSYM2A03G00638900,TraesSYM7D03G04515790,TraesSYM2A03G00638920,TraesSYM7D03G04395480,TraesSYM6D03G03721160,TraesSYM7A03G03820850,TraesSYM7A03G03820880,TraesSYM7A03G03820870,Tra…
Biological process	glucan catabolic process	GO:0009251	8	0.000725	3.08079	11	57	3815	60903	0.00702366	TraesSYM7B03G04154210,TraesSYM1B03G00404790,TraesSYM7B03G04057390,TraesSYM1A03G00181400,TraesSYM5D03G03033710,TraesSYM3A03G01498120,TraesSYM3A03G01487510,TraesSYM3D03G01963450,TraesSYM4B03G02428670,TraesSYM5A03G02759200,TraesSYM3B03G01732480,
Molecular function	calcium:monoatomic cation antiporter activity	GO:0015368	8	0.000728	5.19788	6	21	4653	84650	0.00555721	TraesSYM3D03G01867800,TraesSYM3B03G01620460,TraesSYM7A03G03815860,TraesSYM5B03G02922800,TraesSYM3A03G01378540,TraesSYM7D03G04388220,
Molecular function	alternative oxidase activity	GO:0009916	6	0.000728	5.19788	6	21	4653	84650	0.00555721	TraesSYM6B03G03511260,TraesSYM2D03G01270480,TraesSYM2A03G00777510,TraesSYM2B03G01032490,TraesSYM6A03G03307130,TraesSYM2D03G01306240,
Biological process	lignin biosynthetic process	GO:0009809	7	0.000742	2.90256	12	66	3815	60903	0.0071513	TraesSYM6B03G03561710,TraesSYM6B03G03561770,TraesSYM5D03G03059450,TraesSYM6D03G03647390,TraesSYM2A03G00604610,TraesSYM7B03G04129730,TraesSYM5A03G02696630,TraesSYM7B03G04050920,TraesSYM7D03G04462320,TraesSYM7B03G04050870,TraesSYM6B03G03450670,TraesSYM2A03G00604580,
Biological process	glucan metabolic process	GO:0044042	7	0.000746	1.58725	52	523	3815	60903	0.00716011	TraesSYM2B03G00922480,TraesSYM7B03G04154210,TraesSYM1B03G00404790,TraesSYM7A03G03757240,TraesSYM2B03G00922350,TraesSYM7D03G04331910,TraesSYM4A03G02233290,TraesSYM7A03G03938130,TraesSYM7B03G04249470,TraesSYM5B03G02871080,TraesSYM2A03G00657560,TraesSYM3A03G01326560,TraesSYM7A03G03938060,TraesSYM2B03G00906730,TraesSYM7B03G04057390,TraesSYM7A03G03938030,TraesSYM7B03G04249420,TraesSYM4B03G02425550,Tra…
Biological process	small molecule catabolic process	GO:0044282	5	0.000753	1.52635	61	638	3815	60903	0.00719154	TraesSYM3B03G01589470,TraesSYM6A03G03287140,TraesSYM7B03G04029720,TraesSYM2A03G00786000,TraesSYM4A03G02054340,TraesSYM3A03G01377960,TraesSYM4B03G02405580,TraesSYM4A03G02204770,TraesSYM6B03G03370450,TraesSYM5D03G03097630,TraesSYM5D03G03144560,TraesSYM5D03G03144570,TraesSYM1D03G00421650,TraesSYM6A03G03226540,TraesSYM7B03G04071140,TraesSYM1D03G00421590,TraesSYM5A03G02606270,TraesSYM5B03G02841290,Tra…
Molecular function	calcium-dependent phospholipid binding	GO:0005544	5	0.000784	3.55941	9	46	4653	84650	0.00589562	TraesSYM6B03G03386260,TraesSYM5B03G02924670,TraesSYM6A03G03192620,TraesSYM7A03G03814830,TraesSYM1A03G00113480,TraesSYM1B03G00316490,TraesSYM1B03G00225370,TraesSYM1D03G00510800,TraesSYM7D03G04387070,
Biological process	regulation of multicellular organismal process	GO:0051239	4	0.000854	1.98558	25	201	3815	60903	0.00799441	TraesSYM5D03G02966480,TraesSYM7A03G03826880,TraesSYM2D03G01256810,TraesSYM2B03G00846800,TraesSYM3B03G01704750,TraesSYM4A03G02228820,TraesSYM7D03G04399130,TraesSYM7A03G03765440,TraesSYM6D03G03679350,TraesSYM6B03G03489160,TraesSYM2A03G00621890,TraesSYM2A03G00708120,TraesSYM5A03G02681690,TraesSYM6A03G03244720,TraesSYM4B03G02432450,TraesSYM3A03G01464800,TraesSYM7D03G04339750,TraesSYM2B03G00879610,Tra…
Molecular function	phosphotransferase activity, carboxyl group as acceptor	GO:0016774	5	0.000867	3.24867	10	56	4653	84650	0.00648149	TraesSYM1D03G00539090,TraesSYM1A03G00141010,TraesSYM1B03G00350550,TraesSYM5A03G02686110,TraesSYM5D03G03047790,TraesSYM7B03G04157200,TraesSYM5D03G03166670,TraesSYM7A03G03956740,TraesSYM1B03G00336040,TraesSYM1D03G00527330,
Biological process	glucose 6-phosphate metabolic process	GO:0051156	6	0.000886	2.59881	14	86	3815	60903	0.00825506	TraesSYM5D03G03131380,TraesSYM6A03G03228830,TraesSYM2A03G00674540,TraesSYM4D03G02567350,TraesSYM7B03G04048660,TraesSYM3D03G01938780,TraesSYM6D03G03636540,TraesSYM7A03G03772050,TraesSYM3B03G01701960,TraesSYM6B03G03443030,TraesSYM4B03G02397230,TraesSYM2D03G01183510,TraesSYM7D03G04345340,TraesSYM5A03G02767690,
Molecular function	3'(2'),5'-bisphosphate nucleotidase activity	GO:0008441	8	0.000944	6.06419	5	15	4653	84650	0.00688556	TraesSYM6B03G03495340,TraesSYM2B03G00921020,TraesSYM6D03G03685300,TraesSYM6A03G03292520,TraesSYM2D03G01164720,
Molecular function	ADP-ribose diphosphatase activity	GO:0047631	7	0.000944	6.06419	5	15	4653	84650	0.00688556	TraesSYM7D03G04426330,TraesSYM2B03G01023300,TraesSYM2D03G01262710,TraesSYM5B03G02880180,TraesSYM2A03G00769970,
Molecular function	chlorophyll binding	GO:0016168	5	0.00100147	4.24493	7	30	4653	84650	0.00723122	TraesSYM6B03G03369790,TraesSYM3B03G01564010,TraesSYM2A03G00780570,TraesSYM3A03G01331490,TraesSYM5A03G02803680,TraesSYM2B03G00870990,TraesSYM5D03G02965000,
Biological process	regulation of flower development	GO:0009909	7	0.00100669	2.31957	17	117	3815	60903	0.00924321	TraesSYM7A03G03826880,TraesSYM2B03G00846800,TraesSYM7D03G04399130,TraesSYM6D03G03679350,TraesSYM6B03G03489160,TraesSYM2A03G00621890,TraesSYM2A03G00708120,TraesSYM5A03G02681690,TraesSYM4B03G02432450,TraesSYM2B03G00879610,TraesSYM2D03G01131140,TraesSYM6A03G03284400,TraesSYM2D03G01131190,TraesSYM2D03G01131200,TraesSYM6A03G03230860,TraesSYM6B03G03370010,TraesSYM2B03G00960780,
Molecular function	carboxy-lyase activity	GO:0016831	5	0.00109051	1.87967	28	271	4653	84650	0.00783569	TraesSYM5D03G02965140,TraesSYM4A03G02054340,TraesSYM2A03G00793190,TraesSYM7D03G04334160,TraesSYM5D03G03131470,TraesSYM6B03G03377850,TraesSYM2D03G01129720,TraesSYM6A03G03178450,TraesSYM1B03G00358030,TraesSYM3D03G01945840,TraesSYM3A03G01432970,TraesSYM3A03G01508730,TraesSYM2D03G01310150,TraesSYM7D03G04464310,TraesSYM1D03G00486870,TraesSYM4B03G02374790,TraesSYM1A03G00146890,TraesSYM3A03G01360240,Tra…
Biological process	proteinogenic amino acid metabolic process	GO:0170039	8	0.0011837	1.49817	61	650	3815	60903	0.0107655	TraesSYM7B03G04181770,TraesSYM6A03G03287140,TraesSYM7B03G04029720,TraesSYM3D03G01829700,TraesSYM5A03G02805140,TraesSYM2A03G00786000,TraesSYM4A03G02054340,TraesSYM7D03G04525140,TraesSYM3D03G01843970,TraesSYM6A03G03334070,TraesSYM4A03G02204770,TraesSYM5A03G02686110,TraesSYM7B03G04241610,TraesSYM1D03G00421650,TraesSYM6A03G03226540,TraesSYM1D03G00421590,TraesSYM2A03G00820760,TraesSYM6A03G03316690,Tra…
Molecular function	transcription cis-regulatory region binding	GO:0000976	8	0.00119885	1.35532	104	1396	4653	84650	0.00857233	TraesSYM3A03G01491480,TraesSYM3D03G01926970,TraesSYM3B03G01673340,TraesSYM6B03G03532930,TraesSYM3D03G01827140,TraesSYM3D03G01917250,TraesSYM6A03G03282420,TraesSYM1D03G00521080,TraesSYM7B03G04246670,TraesSYM3D03G01823420,TraesSYM3D03G01823460,TraesSYM3D03G01823440,TraesSYM2D03G01104510,TraesSYM3B03G01675750,TraesSYM3B03G01679340,TraesSYM5A03G02710040,TraesSYM6D03G03674510,TraesSYM4D03G02586250,Tra…
Molecular function	phosphatase activity	GO:0016791	6	0.00122469	1.39101	89	1164	4653	84650	0.00867295	TraesSYM4B03G02356120,TraesSYM5D03G03000830,TraesSYM3B03G01577450,TraesSYM3A03G01491430,TraesSYM4A03G02179160,TraesSYM4B03G02429600,TraesSYM4B03G02365850,TraesSYM7B03G04154210,TraesSYM2B03G01035880,TraesSYM6B03G03495340,TraesSYM1B03G00404790,TraesSYM2B03G00900960,TraesSYM5B03G02853730,TraesSYM5B03G02851110,TraesSYM5D03G02998990,TraesSYM2B03G00921020,TraesSYM3D03G01843970,TraesSYM4A03G02227480,Tra…
Molecular function	intramolecular oxidoreductase activity	GO:0016860	4	0.00123956	2.22766	18	147	4653	84650	0.00873619	TraesSYM5D03G03131380,TraesSYM6D03G03721060,TraesSYM6B03G03542330,TraesSYM2A03G00674540,TraesSYM7B03G04048660,TraesSYM2A03G00757150,TraesSYM3D03G01989710,TraesSYM2B03G01007930,TraesSYM7B03G04247030,TraesSYM6A03G03176550,TraesSYM7D03G04465970,TraesSYM4D03G02543960,TraesSYM2D03G01183510,TraesSYM5A03G02767690,TraesSYM4A03G02057740,TraesSYM4B03G02370790,TraesSYM2D03G01249910,TraesSYM5A03G02736320,
Molecular function	glutathione transferase activity	GO:0004364	5	0.00124166	1.69026	38	409	4653	84650	0.00870936	TraesSYM1D03G00493160,TraesSYM1D03G00493110,TraesSYM1D03G00493120,TraesSYM1B03G00292890,TraesSYM7D03G04537190,TraesSYM1D03G00493030,TraesSYM1D03G00493040,TraesSYM6A03G03193700,TraesSYM1A03G00039560,TraesSYM3B03G01614770,TraesSYM1D03G00444420,TraesSYM1D03G00444390,TraesSYM7D03G04367770,TraesSYM5B03G02841290,TraesSYM7D03G04518500,TraesSYM4B03G02360390,TraesSYM2D03G01294540,TraesSYM3B03G01790190,Tra…
Molecular function	gene expression	GO:0010467	6	0.00130158	1.16724	355	5533	4653	84650	0.00908637	TraesSYM4A03G02097580,TraesSYM2B03G01051160,TraesSYM3B03G01762030,TraesSYM5A03G02796440,TraesSYM2D03G01263760,TraesSYM3B03G01698640,TraesSYM7B03G04253990,TraesSYM7B03G04047650,TraesSYM3A03G01491480,TraesSYM3A03G01371640,TraesSYM5A03G02785730,TraesSYM6B03G03442860,TraesSYM1A03G00173510,TraesSYM5D03G03096470,TraesSYM3D03G01926970,TraesSYM6B03G03525760,TraesSYM1B03G00370940,TraesSYM2D03G01274460,Tra…
Biological process	amine metabolic process	GO:0009308	4	0.00134453	1.73412	34	313	3815	60903	0.0121134	TraesSYM2B03G01076470,TraesSYM3D03G01829700,TraesSYM2A03G00811380,TraesSYM5A03G02792770,TraesSYM3D03G01947390,TraesSYM3D03G02006890,TraesSYM3D03G01910100,TraesSYM3B03G01667200,TraesSYM5A03G02794260,TraesSYM4A03G02205540,TraesSYM4A03G02042760,TraesSYM4B03G02437540,TraesSYM3B03G01711460,TraesSYM7A03G03990390,TraesSYM3A03G01430310,TraesSYM1D03G00511050,TraesSYM1D03G00480660,TraesSYM1B03G00316620,Tra…
Molecular function	dioxygenase activity	GO:0051213	4	0.00134937	1.75542	33	342	4653	84650	0.0093756	TraesSYM3A03G01377960,TraesSYM3D03G01978340,TraesSYM4B03G02262380,TraesSYM6A03G03226540,TraesSYM5B03G02822040,TraesSYM6D03G03587640,TraesSYM2B03G01068310,TraesSYM4B03G02262230,TraesSYM5D03G03172000,TraesSYM6D03G03697640,TraesSYM6D03G03673690,TraesSYM4A03G02168350,TraesSYM3B03G01748680,TraesSYM6B03G03429050,TraesSYM6D03G03630630,TraesSYM1D03G00497470,TraesSYM3D03G01868300,TraesSYM2D03G01302820,Tra…
Biological process	abscisic acid-activated signaling pathway	GO:0009738	7	0.00144466	2.13604	19	142	3815	60903	0.0128944	TraesSYM4B03G02356120,TraesSYM2B03G01035880,TraesSYM4B03G02374050,TraesSYM2A03G00638900,TraesSYM2A03G00638920,TraesSYM2D03G01301000,TraesSYM4D03G02531180,TraesSYM2D03G01225080,TraesSYM2D03G01119840,TraesSYM5A03G02770450,TraesSYM2D03G01150280,TraesSYM3B03G01724530,TraesSYM4D03G02529890,TraesSYM4A03G02070360,TraesSYM2D03G01150380,TraesSYM2B03G01066520,TraesSYM4A03G02055190,TraesSYM4A03G02069750,Tra…
Molecular function	macromolecule biosynthetic process	GO:0009059	5	0.00144925	1.16252	365	5712	4653	84650	0.0100223	TraesSYM4A03G02097580,TraesSYM2B03G01051160,TraesSYM3B03G01762030,TraesSYM5A03G02796440,TraesSYM2D03G01263760,TraesSYM3B03G01698640,TraesSYM7B03G04253990,TraesSYM7B03G04047650,TraesSYM3A03G01491480,TraesSYM3A03G01371640,TraesSYM5A03G02785730,TraesSYM6B03G03442860,TraesSYM1A03G00173510,TraesSYM5D03G03096470,TraesSYM1A03G00124560,TraesSYM3D03G01926970,TraesSYM6B03G03525760,TraesSYM1B03G00370940,Tra…
Molecular function	oxidoreductase activity, acting on NAD(P)H	GO:0016651	4	0.00152115	1.57058	48	556	4653	84650	0.0104703	TraesSYM7B03G04264540,TraesSYM2D03G01315650,TraesSYM5D03G03174520,TraesSYM5D03G02965180,TraesSYM5D03G03069030,TraesSYM5A03G02806180,TraesSYM2D03G01189500,TraesSYM7B03G04194790,TraesSYM2D03G01189350,TraesSYM2D03G01311540,TraesSYM3D03G02018200,TraesSYM2D03G01117290,TraesSYM1D03G00490440,TraesSYM2D03G01117270,TraesSYM2D03G01117260,TraesSYM3A03G01501060,TraesSYM7B03G04083860,TraesSYM7A03G03754560,Tra…
Molecular function	glucose-6-phosphate 1-epimerase activity	GO:0047938	6	0.00156695	4.54814	6	24	4653	84650	0.0107354	TraesSYM5D03G03050900,TraesSYM7B03G04058070,TraesSYM5A03G02688720,TraesSYM4A03G02039640,TraesSYM7B03G04139290,TraesSYM4B03G02392530,
Cellular component	membraneless organelle	GO:0043228	4	0.00161342	1.14041	424	5875	2627	41511	0.014324	TraesSYM4A03G02097580,TraesSYM2B03G00952270,TraesSYM7B03G04253990,TraesSYM1B03G00189930,TraesSYM3A03G01371640,TraesSYM6B03G03387530,TraesSYM7A03G03807900,TraesSYM3A03G01527970,TraesSYM5A03G02699290,TraesSYM7A03G03757110,TraesSYM3D03G01888100,TraesSYM2D03G01274460,TraesSYM7B03G04012950,TraesSYM1A03G00038080,TraesSYM7D03G04425600,TraesSYM6B03G03392030,TraesSYM1D03G00571260,TraesSYM2B03G00984670,Tra…
Cellular component	exocyst	GO:0000145	4	0.00164372	1.95397	23	186	2627	41511	0.0139143	TraesSYM2B03G00964200,TraesSYM6B03G03549740,TraesSYM2A03G00594110,TraesSYM2B03G01070550,TraesSYM7A03G03818430,TraesSYM4B03G02407910,TraesSYM7D03G04377070,TraesSYM5B03G02889130,TraesSYM7A03G03899650,TraesSYM5B03G02936250,TraesSYM2D03G01304270,TraesSYM2B03G00841470,TraesSYM7B03G04270570,TraesSYM7D03G04516070,TraesSYM3D03G01944010,TraesSYM2B03G01073360,TraesSYM2B03G01073610,TraesSYM2B03G01073640,Tra…
Biological process	regulation of systemic acquired resistance	GO:0010112	7	0.00169805	5.32136	5	15	3815	60903	0.0148792	TraesSYM1A03G00111240,TraesSYM3D03G01829840,TraesSYM3A03G01338980,TraesSYM1B03G00315510,TraesSYM1D03G00509840,
Molecular function	iron-sulfur cluster binding	GO:0051536	5	0.00169842	1.78358	30	306	4653	84650	0.0115823	TraesSYM7B03G04181770,TraesSYM3B03G01805590,TraesSYM2A03G00722750,TraesSYM1D03G00572390,TraesSYM2B03G00972490,TraesSYM7B03G04205990,TraesSYM4A03G02174640,TraesSYM7B03G04205950,TraesSYM4A03G02172980,TraesSYM1D03G00490440,TraesSYM2D03G01117260,TraesSYM7B03G04083860,TraesSYM6B03G03542090,TraesSYM5B03G02961180,TraesSYM7D03G04459780,TraesSYM7D03G04459790,TraesSYM2D03G01311490,TraesSYM4D03G02445690,Tra…
Biological process	response to metal ion	GO:0010038	4	0.00171303	2.78738	11	63	3815	60903	0.0149423	TraesSYM6B03G03386260,TraesSYM7B03G04011780,TraesSYM6A03G03192620,TraesSYM1A03G00113480,TraesSYM4A03G02193160,TraesSYM1B03G00316490,TraesSYM3B03G01744940,TraesSYM3A03G01498270,TraesSYM3D03G01975320,TraesSYM6D03G03706880,TraesSYM1D03G00510800,
Biological process	cold acclimation	GO:0009631	6	0.00173303	2.95631	10	54	3815	60903	0.0150484	TraesSYM6B03G03550770,TraesSYM6B03G03550450,TraesSYM6B03G03550640,TraesSYM7B03G04322110,TraesSYM6B03G03550690,TraesSYM7A03G03990250,TraesSYM6D03G03726810,TraesSYM6D03G03726960,TraesSYM6D03G03727060,TraesSYM6D03G03727070,
Molecular function	carboxylic acid transmembrane transport	GO:1905039	7	0.00181467	2.27407	16	128	4653	84650	0.0122615	TraesSYM1A03G00096850,TraesSYM4B03G02357510,TraesSYM2D03G01172610,TraesSYM3B03G01788440,TraesSYM3A03G01529200,TraesSYM1D03G00495830,TraesSYM1B03G00299140,TraesSYM3D03G01846690,TraesSYM6A03G03301040,TraesSYM6D03G03692860,TraesSYM3B03G01670210,TraesSYM4A03G02068450,TraesSYM4D03G02532240,TraesSYM5D03G03078090,TraesSYM6B03G03504750,TraesSYM5A03G02787880,
Molecular function	carbon-nitrogen lyase activity	GO:0016840	4	0.00185174	2.42568	14	105	4653	84650	0.0122866	TraesSYM6A03G03287140,TraesSYM7B03G04029720,TraesSYM4A03G02204770,TraesSYM6B03G03393020,TraesSYM1D03G00421650,TraesSYM1D03G00421590,TraesSYM4A03G02032210,TraesSYM4B03G02265460,TraesSYM4B03G02402300,TraesSYM2A03G00658630,TraesSYM2B03G01006890,TraesSYM2D03G01162390,TraesSYM1B03G00201900,TraesSYM4D03G02571610,
Biological process	sesquiterpenoid metabolic process	GO:0006714	8	0.00187528	4.35384	6	22	3815	60903	0.0160655	TraesSYM7D03G04496300,TraesSYM7B03G04245880,TraesSYM6B03G03512180,TraesSYM7A03G03935040,TraesSYM6A03G03307750,TraesSYM6D03G03699080,
Biological process	response to water deprivation	GO:0009414	6	0.00192411	2.4032	14	93	3815	60903	0.0164105	TraesSYM6B03G03550770,TraesSYM6A03G03354400,TraesSYM2B03G01019010,TraesSYM6B03G03550450,TraesSYM6B03G03550640,TraesSYM7B03G04322110,TraesSYM6B03G03550690,TraesSYM7A03G03990250,TraesSYM6D03G03726810,TraesSYM6D03G03726960,TraesSYM2A03G00766650,TraesSYM6D03G03727060,TraesSYM6D03G03727070,TraesSYM2D03G01259430,
Molecular function	carbon-sulfur lyase activity	GO:0016846	4	0.00194085	2.93428	10	62	4653	84650	0.0128201	TraesSYM2B03G00856220,TraesSYM5D03G03144560,TraesSYM5D03G03144570,TraesSYM6D03G03677040,TraesSYM7B03G04031010,TraesSYM7B03G04031080,TraesSYM1A03G00111850,TraesSYM5A03G02781360,TraesSYM5A03G02781320,TraesSYM3B03G01595420,
Molecular function	ribonuclease T2 activity	GO:0033897	8	0.00196668	4.36622	6	25	4653	84650	0.0129327	TraesSYM6A03G03331840,TraesSYM2D03G01147590,TraesSYM2B03G00899050,TraesSYM1B03G00281130,TraesSYM6D03G03723190,TraesSYM2A03G00635360,
Molecular function	active monoatomic ion transmembrane transporter activity	GO:0022853	5	0.00212815	1.4799	58	713	4653	84650	0.0139323	TraesSYM7B03G04264540,TraesSYM6B03G03440180,TraesSYM2D03G01315650,TraesSYM5D03G03174520,TraesSYM5D03G02965180,TraesSYM5D03G03069030,TraesSYM3D03G01867800,TraesSYM2D03G01189350,TraesSYM7B03G04100030,TraesSYM2D03G01311540,TraesSYM6D03G03638960,TraesSYM3B03G01620460,TraesSYM7A03G03958450,TraesSYM7A03G03958460,TraesSYM1B03G00359380,TraesSYM1D03G00490440,TraesSYM2D03G01117270,TraesSYM2D03G01117260,Tra…
Molecular function	amino acid kinase activity	GO:0019202	6	0.0021829	3.74553	7	34	4653	84650	0.0142275	TraesSYM5A03G02686110,TraesSYM5D03G03047790,TraesSYM7B03G04157200,TraesSYM5D03G03166670,TraesSYM6B03G03584520,TraesSYM1B03G00336040,TraesSYM1D03G00527330,
Biological process	export from cell	GO:0140352	5	0.00221404	1.51614	51	537	3815	60903	0.0186348	TraesSYM2B03G00964200,TraesSYM7D03G04509860,TraesSYM6B03G03549740,TraesSYM7B03G04073870,TraesSYM3B03G01800740,TraesSYM2B03G00927150,TraesSYM3D03G02017260,TraesSYM2A03G00594110,TraesSYM2B03G01070550,TraesSYM7A03G03818430,TraesSYM6B03G03448720,TraesSYM4D03G02460400,TraesSYM4B03G02407910,TraesSYM7B03G04065320,TraesSYM2B03G01015710,TraesSYM2D03G01256640,TraesSYM7D03G04377070,TraesSYM5B03G02889130,Tra…
Molecular function	organic acid transport	GO:0015849	5	0.00230659	2.22199	16	131	4653	84650	0.0149018	TraesSYM1A03G00096850,TraesSYM4B03G02357510,TraesSYM2D03G01172610,TraesSYM3B03G01788440,TraesSYM3A03G01529200,TraesSYM1D03G00495830,TraesSYM1B03G00299140,TraesSYM3D03G01846690,TraesSYM5B03G02912100,TraesSYM6A03G03301040,TraesSYM7D03G04398230,TraesSYM6D03G03692860,TraesSYM3B03G01670210,TraesSYM4A03G02059790,TraesSYM4A03G02068450,TraesSYM4D03G02532240,TraesSYM4B03G02368310,TraesSYM5D03G03078090,Tra…
Molecular function	transferase activity, transferring alkyl or aryl (other than methyl) groups	GO:0016765	4	0.00232918	1.47928	57	701	4653	84650	0.0149169	TraesSYM7B03G04181770,TraesSYM1D03G00493160,TraesSYM1D03G00493110,TraesSYM1D03G00493120,TraesSYM1B03G00292890,TraesSYM7D03G04537190,TraesSYM1D03G00493030,TraesSYM1D03G00493040,TraesSYM6A03G03193700,TraesSYM7A03G03795400,TraesSYM1A03G00039560,TraesSYM3B03G01614770,TraesSYM1D03G00444420,TraesSYM1D03G00444390,TraesSYM7D03G04367770,TraesSYM6D03G03618570,TraesSYM4A03G02205540,TraesSYM1B03G00373620,Tra…
Molecular function	L-amino acid transmembrane transporter activity	GO:0015179	6	0.00234407	2.56836	12	85	4653	84650	0.0149472	TraesSYM1A03G00096850,TraesSYM3B03G01788440,TraesSYM3A03G01529200,TraesSYM1D03G00495830,TraesSYM1B03G00299140,TraesSYM3D03G01846690,TraesSYM6A03G03301040,TraesSYM6D03G03692860,TraesSYM3B03G01670210,TraesSYM5D03G03078090,TraesSYM6B03G03504750,TraesSYM5A03G02787880,
Molecular function	antiporter activity	GO:0015297	6	0.0023449	1.56955	44	510	4653	84650	0.0147608	TraesSYM1B03G00248850,TraesSYM7B03G04073870,TraesSYM3B03G01800740,TraesSYM2B03G00927150,TraesSYM4B03G02357510,TraesSYM3D03G02017260,TraesSYM2D03G01172610,TraesSYM3B03G01613470,TraesSYM3D03G01867800,TraesSYM4D03G02460400,TraesSYM5A03G02603750,TraesSYM7B03G04065320,TraesSYM2B03G01015710,TraesSYM2D03G01256640,TraesSYM3B03G01620460,TraesSYM7D03G04405660,TraesSYM5A03G02686350,TraesSYM5A03G02744040,Tra…
Biological process	response to wounding	GO:0009611	4	0.00245656	1.73523	30	276	3815	60903	0.0205857	TraesSYM7A03G03820910,TraesSYM7A03G03820960,TraesSYM7A03G03820950,TraesSYM7A03G03820970,TraesSYM7D03G04395480,TraesSYM7A03G03820850,TraesSYM7A03G03820880,TraesSYM7A03G03820870,TraesSYM7D03G04395500,TraesSYM7D03G04395580,TraesSYM7D03G04395600,TraesSYM7D03G04395620,TraesSYM7D03G04395630,TraesSYM5A03G02699350,TraesSYM7D03G04395730,TraesSYM2B03G00949760,TraesSYM3D03G01846480,TraesSYM5B03G02914960,Tra…
Molecular function	aldehyde dehydrogenase (NAD+) activity	GO:0004029	7	0.00248178	3.30774	8	44	4653	84650	0.015556	TraesSYM6D03G03687610,TraesSYM7A03G03915050,TraesSYM6B03G03498330,TraesSYM1A03G00139670,TraesSYM6A03G03295270,TraesSYM7B03G04126560,TraesSYM4B03G02252020,TraesSYM6B03G03498540,
Biological process	positive regulation of ubiquitin-dependent protein catabolic process	GO:2000060	11	0.00253126	2.03569	19	149	3815	60903	0.0211195	TraesSYM4D03G02460600,TraesSYM7B03G04125520,TraesSYM7B03G04125530,TraesSYM4A03G02157340,TraesSYM2D03G01303080,TraesSYM4A03G02156850,TraesSYM4B03G02276730,TraesSYM5D03G03039570,TraesSYM4D03G02460910,TraesSYM5A03G02676870,TraesSYM7D03G04497960,TraesSYM5D03G03066860,TraesSYM2B03G01075830,TraesSYM5A03G02703310,TraesSYM2D03G01307740,TraesSYM2B03G01068970,TraesSYM4B03G02276020,TraesSYM5D03G03063880,Tra…
Biological process	serine family amino acid catabolic process	GO:0009071	11	0.00260547	3.60479	7	31	3815	60903	0.0215513	TraesSYM2A03G00786000,TraesSYM2D03G01281210,TraesSYM2B03G01044760,TraesSYM4B03G02265460,TraesSYM6D03G03713670,TraesSYM6B03G03532410,TraesSYM6A03G03321970,
Molecular function	glucosyltransferase activity	GO:0046527	6	0.002631	1.42395	67	856	4653	84650	0.0163521	TraesSYM4D03G02520730,TraesSYM2B03G00922480,TraesSYM2B03G00837290,TraesSYM5D03G03163800,TraesSYM7A03G03757240,TraesSYM2B03G00922350,TraesSYM7D03G04331910,TraesSYM4A03G02233290,TraesSYM1A03G00150630,TraesSYM7B03G04059330,TraesSYM2D03G01104440,TraesSYM7A03G03938130,TraesSYM7B03G04249470,TraesSYM2A03G00657560,TraesSYM3A03G01326560,TraesSYM7A03G03938060,TraesSYM7A03G03938030,TraesSYM7B03G04249420,Tra…
Molecular function	organic acid binding	GO:0043177	4	0.00275234	1.85796	24	235	4653	84650	0.0170345	TraesSYM4B03G02356120,TraesSYM2B03G01035880,TraesSYM2D03G01301000,TraesSYM2D03G01270780,TraesSYM7D03G04508680,TraesSYM4D03G02531180,TraesSYM2D03G01225080,TraesSYM2D03G01119840,TraesSYM6A03G03330890,TraesSYM3D03G01982910,TraesSYM1A03G00139600,TraesSYM3B03G01724530,TraesSYM2B03G01032940,TraesSYM4D03G02529890,TraesSYM4A03G02070360,TraesSYM7A03G03799630,TraesSYM5D03G02997180,TraesSYM7D03G04371610,Tra…
Molecular function	dicarboxylic acid transport	GO:0006835	7	0.00287502	3.23423	8	45	4653	84650	0.0176454	TraesSYM4B03G02357510,TraesSYM3B03G01788440,TraesSYM3A03G01529200,TraesSYM3D03G01846690,TraesSYM5B03G02912100,TraesSYM7D03G04398230,TraesSYM3B03G01670210,TraesSYM4A03G02068450,TraesSYM4D03G02532240,TraesSYM5D03G03078090,
Molecular function	ATP-dependent activity	GO:0140657	2	0.00288746	1.21244	202	3031	4653	84650	0.0176482	TraesSYM2D03G01111470,TraesSYM7B03G04034320,TraesSYM1A03G00178320,TraesSYM3A03G01527970,TraesSYM5B03G02876260,TraesSYM6B03G03422390,TraesSYM4B03G02303580,TraesSYM7B03G04083270,TraesSYM3D03G01960060,TraesSYM4A03G02185000,TraesSYM5A03G02790390,TraesSYM3A03G01474970,TraesSYM7D03G04423110,TraesSYM5A03G02715180,TraesSYM6B03G03440180,TraesSYM7A03G03922890,TraesSYM7B03G04234650,TraesSYM7D03G04473440,Tra…
Molecular function	cellulose synthase activity	GO:0016759	7	0.00303251	2.38892	13	99	4653	84650	0.0177963	TraesSYM2B03G00922480,TraesSYM2B03G00922350,TraesSYM2A03G00657560,TraesSYM3A03G01326560,TraesSYM7A03G03881200,TraesSYM5D03G03146480,TraesSYM3B03G01556540,TraesSYM2D03G01168330,TraesSYM7D03G04446900,TraesSYM5D03G03076820,TraesSYM2D03G01218740,TraesSYM2B03G00975220,TraesSYM2D03G01168190,
Biological process	polyol metabolic process	GO:0019751	6	0.00303392	2.21723	15	108	3815	60903	0.0248807	TraesSYM2B03G01064520,TraesSYM3B03G01674510,TraesSYM4D03G02447560,TraesSYM3D03G01915960,TraesSYM4B03G02267130,TraesSYM1D03G00429990,TraesSYM1B03G00214400,TraesSYM1A03G00020820,TraesSYM7B03G04249780,TraesSYM3A03G01438540,TraesSYM3B03G01712300,TraesSYM4D03G02560610,TraesSYM4D03G02454260,TraesSYM4A03G02171030,TraesSYM5A03G02736320,
Biological process	polyprenol biosynthetic process	GO:0016094	8	0.00314963	4.69532	5	17	3815	60903	0.0257197	TraesSYM7A03G03795400,TraesSYM5B03G02949510,TraesSYM3A03G01488960,TraesSYM3D03G01964770,TraesSYM4B03G02387780,
Molecular function	oxidoreductase activity, acting on the CH-CH group of donors	GO:0016627	4	0.00331128	1.95619	20	186	4653	84650	0.0190528	TraesSYM1D03G00486000,TraesSYM5A03G02805140,TraesSYM6D03G03631160,TraesSYM5D03G03006890,TraesSYM7B03G04241610,TraesSYM7A03G03989780,TraesSYM6D03G03675930,TraesSYM4B03G02426840,TraesSYM3B03G01790280,TraesSYM6A03G03320150,TraesSYM6A03G03223070,TraesSYM6D03G03712060,TraesSYM4D03G02587910,TraesSYM6B03G03486210,TraesSYM3B03G01593420,TraesSYM7A03G03799630,TraesSYM6B03G03529720,TraesSYM7D03G04371610,Tra…
Molecular function	abscisic acid binding	GO:0010427	8	0.00345773	2.45293	12	89	4653	84650	0.019818	TraesSYM4B03G02356120,TraesSYM2B03G01035880,TraesSYM2D03G01301000,TraesSYM4D03G02531180,TraesSYM2D03G01225080,TraesSYM2D03G01119840,TraesSYM3B03G01724530,TraesSYM4D03G02529890,TraesSYM4A03G02070360,TraesSYM2B03G01066520,TraesSYM4A03G02069750,TraesSYM2A03G00803540,
Biological process	glyceraldehyde-3-phosphate metabolic process	GO:0019682	6	0.00349481	3.11494	8	41	3815	60903	0.0284175	TraesSYM5D03G03131380,TraesSYM2A03G00674540,TraesSYM4D03G02567350,TraesSYM7B03G04048660,TraesSYM4B03G02397230,TraesSYM2D03G01183510,TraesSYM5A03G02767690,TraesSYM5A03G02736320,
Molecular function	hexosyltransferase activity	GO:0016758	5	0.00349729	1.31434	101	1398	4653	84650	0.0199671	TraesSYM4D03G02520730,TraesSYM2D03G01147450,TraesSYM2B03G00922480,TraesSYM2B03G00837290,TraesSYM2B03G01014100,TraesSYM5D03G03163800,TraesSYM7D03G04455510,TraesSYM5A03G02700850,TraesSYM7A03G03757240,TraesSYM2B03G00922350,TraesSYM7B03G04235990,TraesSYM2D03G01117550,TraesSYM7D03G04331910,TraesSYM4A03G02233290,TraesSYM1A03G00150630,TraesSYM2B03G00961760,TraesSYM7A03G03805190,TraesSYM7B03G04059330,Tra…
Molecular function	oxidoreductase activity, acting on single donors with incorporation of molecular oxygen, incorporation of two atoms of oxygen	GO:0016702	5	0.00353108	2.07566	17	149	4653	84650	0.0200822	TraesSYM4B03G02262380,TraesSYM6A03G03226540,TraesSYM5B03G02822040,TraesSYM2B03G01068310,TraesSYM4B03G02262230,TraesSYM4A03G02168350,TraesSYM6B03G03429050,TraesSYM6D03G03630630,TraesSYM2D03G01302820,TraesSYM5D03G02963590,TraesSYM4A03G02032620,TraesSYM2D03G01302680,TraesSYM2A03G00804730,TraesSYM2D03G01302780,TraesSYM6A03G03222480,TraesSYM6A03G03222570,TraesSYM5A03G02593440,
Molecular function	phospholipid binding	GO:0005543	4	0.0036042	1.58924	38	435	4653	84650	0.0204192	TraesSYM2B03G00964200,TraesSYM6B03G03549740,TraesSYM6B03G03386260,TraesSYM2A03G00594110,TraesSYM2B03G01070550,TraesSYM7A03G03818430,TraesSYM5B03G02924670,TraesSYM4B03G02407910,TraesSYM6A03G03192620,TraesSYM2D03G01220690,TraesSYM7D03G04377070,TraesSYM7A03G03814830,TraesSYM1A03G00113480,TraesSYM5B03G02889130,TraesSYM7A03G03899650,TraesSYM3A03G01460070,TraesSYM1B03G00199990,TraesSYM5B03G02936250,Tra…
Biological process	regulation of multicellular organismal development	GO:2000026	5	0.00372036	2.00947	18	143	3815	60903	0.030124	TraesSYM7A03G03826880,TraesSYM2B03G00846800,TraesSYM7D03G04399130,TraesSYM6D03G03679350,TraesSYM6B03G03489160,TraesSYM2A03G00621890,TraesSYM2A03G00708120,TraesSYM5A03G02681690,TraesSYM6A03G03244720,TraesSYM4B03G02432450,TraesSYM2B03G00879610,TraesSYM2D03G01131140,TraesSYM6A03G03284400,TraesSYM2D03G01131190,TraesSYM2D03G01131200,TraesSYM6A03G03230860,TraesSYM6B03G03370010,TraesSYM2B03G00960780,
Molecular function	FAD binding	GO:0071949	7	0.00379335	1.68971	30	323	4653	84650	0.0213268	TraesSYM3D03G01947390,TraesSYM3D03G02006890,TraesSYM7A03G03989780,TraesSYM6B03G03402350,TraesSYM7D03G04478860,TraesSYM3B03G01711460,TraesSYM6A03G03320150,TraesSYM6D03G03712060,TraesSYM1D03G00511050,TraesSYM7D03G04478920,TraesSYM1D03G00480660,TraesSYM1B03G00316620,TraesSYM4A03G02040560,TraesSYM1A03G00081820,TraesSYM3A03G01470660,TraesSYM7B03G04237740,TraesSYM7A03G03980600,TraesSYM2D03G01247830,Tra…
Molecular function	fructose-bisphosphate aldolase activity	GO:0004332	6	0.00387309	4.54814	5	20	4653	84650	0.0216922	TraesSYM4A03G02140860,TraesSYM7D03G04482140,TraesSYM7B03G04176270,TraesSYM4B03G02294040,TraesSYM4D03G02474600,
Molecular function	phosphoric diester hydrolase activity	GO:0008081	6	0.00420076	1.95287	19	177	4653	84650	0.0234383	TraesSYM5B03G02930220,TraesSYM7D03G04460100,TraesSYM2A03G00738550,TraesSYM7A03G03849320,TraesSYM5D03G03039550,TraesSYM1D03G00453420,TraesSYM5A03G02676850,TraesSYM3D03G01951780,TraesSYM7B03G04206150,TraesSYM3D03G01951810,TraesSYM3B03G01717320,TraesSYM7D03G04426330,TraesSYM1D03G00492890,TraesSYM7A03G03896650,TraesSYM6A03G03271280,TraesSYM2D03G01230430,TraesSYM2D03G01213760,TraesSYM5B03G02880180,Tra…
Biological process	L-amino acid catabolic process	GO:0170035	10	0.00426518	1.76594	25	226	3815	60903	0.0320976	TraesSYM6A03G03287140,TraesSYM7B03G04029720,TraesSYM2A03G00786000,TraesSYM4A03G02054340,TraesSYM4A03G02204770,TraesSYM1D03G00421650,TraesSYM6A03G03226540,TraesSYM1D03G00421590,TraesSYM5B03G02841290,TraesSYM2D03G01281210,TraesSYM4B03G02374790,TraesSYM2B03G01044760,TraesSYM4D03G02547720,TraesSYM4B03G02265460,TraesSYM1D03G00533530,TraesSYM2A03G00658630,TraesSYM6D03G03713670,TraesSYM2B03G01006890,Tra…
Biological process	polysaccharide biosynthetic process	GO:0000271	7	0.00438767	1.5565	39	400	3815	60903	0.0326354	TraesSYM1A03G00124560,TraesSYM2B03G00922480,TraesSYM7A03G03757240,TraesSYM2B03G00922350,TraesSYM2D03G01117550,TraesSYM7D03G04331910,TraesSYM4A03G02233290,TraesSYM4A03G02066880,TraesSYM5B03G02871080,TraesSYM2A03G00657560,TraesSYM3A03G01326560,TraesSYM2B03G00906730,TraesSYM4B03G02425550,TraesSYM7B03G04312520,TraesSYM5A03G02732170,TraesSYM7A03G03881200,TraesSYM3A03G01447290,TraesSYM5D03G03146480,Tra…
Biological process	long-chain fatty acid biosynthetic process	GO:0042759	11	0.00466531	3.68402	6	26	3815	60903	0.0345665	TraesSYM6D03G03721060,TraesSYM6B03G03542330,TraesSYM3B03G01674510,TraesSYM3D03G01915960,TraesSYM3A03G01438540,TraesSYM5B03G02927130,
Molecular function	carbonate dehydratase activity	GO:0004089	6	0.00471504	2.77514	9	59	4653	84650	0.02611	TraesSYM2A03G00722800,TraesSYM2B03G00972520,TraesSYM7D03G04540840,TraesSYM3A03G01440080,TraesSYM7D03G04540910,TraesSYM7A03G03780680,TraesSYM7D03G04510150,TraesSYM3B03G01676200,TraesSYM3D03G01917620,
Molecular function	phosphotransferase activity, phosphate group as acceptor	GO:0016776	5	0.00473686	2.4706	11	81	4653	84650	0.0261325	TraesSYM6B03G03404590,TraesSYM5B03G02860870,TraesSYM4D03G02447560,TraesSYM4A03G02144060,TraesSYM1A03G00186320,TraesSYM6D03G03636720,TraesSYM6A03G03229130,TraesSYM7A03G03890610,TraesSYM3B03G01712300,TraesSYM7D03G04455190,TraesSYM4A03G02171030,
Molecular function	xylosyltransferase activity	GO:0042285	6	0.00495337	2.97021	8	49	4653	84650	0.0271238	TraesSYM7D03G04493710,TraesSYM2D03G01117550,TraesSYM4A03G02066880,TraesSYM2B03G00861660,TraesSYM4B03G02359200,TraesSYM7B03G04242680,TraesSYM2A03G00609320,TraesSYM7A03G03932440,
Biological process	aldehyde catabolic process	GO:0046185	5	0.00502446	2.43896	11	72	3815	60903	0.0370844	TraesSYM4B03G02405580,TraesSYM5D03G03144560,TraesSYM5D03G03144570,TraesSYM6D03G03677040,TraesSYM7B03G04031010,TraesSYM7B03G04031080,TraesSYM1D03G00533530,TraesSYM5A03G02781360,TraesSYM1A03G00135940,TraesSYM5A03G02781320,TraesSYM4B03G02398600,
Biological process	porphyrin-containing compound metabolic process	GO:0006778	5	0.00510948	2.0434	16	125	3815	60903	0.0375674	TraesSYM3D03G01888100,TraesSYM3A03G01405620,TraesSYM3B03G01645850,TraesSYM6D03G03675930,TraesSYM2B03G00889760,TraesSYM6A03G03320150,TraesSYM6D03G03712060,TraesSYM5A03G02685110,TraesSYM2A03G00627370,TraesSYM6B03G03486210,TraesSYM7B03G04026510,TraesSYM7B03G04143020,TraesSYM6B03G03529720,TraesSYM5D03G03047200,TraesSYM2D03G01138000,TraesSYM2A03G00714720,
Molecular function	beta-amylase activity	GO:0016161	7	0.00521177	3.63851	6	30	4653	84650	0.0284331	TraesSYM1A03G00105450,TraesSYM4D03G02585510,TraesSYM2D03G01170650,TraesSYM2B03G00924190,TraesSYM2A03G00659690,TraesSYM4B03G02422250,
Molecular function	metal ion transport	GO:0030001	7	0.00524029	1.44342	53	668	4653	84650	0.0284832	TraesSYM7B03G04132820,TraesSYM4D03G02548120,TraesSYM6B03G03440180,TraesSYM3A03G01492830,TraesSYM1A03G00135290,TraesSYM4B03G02375330,TraesSYM3B03G01738220,TraesSYM6D03G03680280,TraesSYM3D03G01867800,TraesSYM7B03G04303310,TraesSYM7B03G04100030,TraesSYM5D03G03124040,TraesSYM6D03G03638960,TraesSYM3B03G01620460,TraesSYM5D03G03039550,TraesSYM1B03G00359380,TraesSYM1B03G00359340,TraesSYM7A03G03815860,Tra…
Molecular function	oxidoreductase activity, acting on single donors with incorporation of molecular oxygen	GO:0016701	4	0.00531355	1.87552	20	194	4653	84650	0.0287752	TraesSYM3B03G01805590,TraesSYM4B03G02262380,TraesSYM6A03G03226540,TraesSYM5B03G02822040,TraesSYM2B03G01068310,TraesSYM4B03G02262230,TraesSYM4A03G02168350,TraesSYM6B03G03429050,TraesSYM6D03G03630630,TraesSYM3D03G01971630,TraesSYM2D03G01302820,TraesSYM5D03G02963590,TraesSYM4A03G02032620,TraesSYM2D03G01302680,TraesSYM2A03G00804730,TraesSYM2D03G01302780,TraesSYM5A03G02781620,TraesSYM6A03G03222480,Tra…
Biological process	fat-soluble vitamin biosynthetic process	GO:0042362	7	0.00535227	3.19282	7	35	3815	60903	0.0392023	TraesSYM4D03G02447840,TraesSYM3D03G01840210,TraesSYM2D03G01307910,TraesSYM2A03G00810880,TraesSYM3B03G01587530,TraesSYM2B03G01076040,TraesSYM2D03G01242470,
Biological process	purine nucleotide metabolic process	GO:0006163	9	0.00550093	1.37239	68	791	3815	60903	0.0399859	TraesSYM3A03G01371610,TraesSYM5D03G03131380,TraesSYM1D03G00539090,TraesSYM7B03G04181770,TraesSYM4A03G02140860,TraesSYM6A03G03228830,TraesSYM1A03G00141010,TraesSYM1B03G00350550,TraesSYM6D03G03710340,TraesSYM2A03G00674540,TraesSYM5D03G02965210,TraesSYM2A03G00663980,TraesSYM5D03G03053400,TraesSYM6A03G03318800,TraesSYM4D03G02567350,TraesSYM5B03G02860870,TraesSYM4B03G02347840,TraesSYM5A03G02747250,Tra…
Biological process	glucan biosynthetic process	GO:0009250	8	0.00556705	1.64015	30	292	3815	60903	0.0403139	TraesSYM2B03G00922480,TraesSYM7A03G03757240,TraesSYM2B03G00922350,TraesSYM7D03G04331910,TraesSYM4A03G02233290,TraesSYM5B03G02871080,TraesSYM2A03G00657560,TraesSYM3A03G01326560,TraesSYM2B03G00906730,TraesSYM4B03G02425550,TraesSYM7B03G04312520,TraesSYM7A03G03881200,TraesSYM3A03G01447290,TraesSYM5D03G03146480,TraesSYM3B03G01556540,TraesSYM2D03G01168330,TraesSYM3D03G01923900,TraesSYM2B03G01055490,Tra…
Molecular function	fatty acid binding	GO:0005504	8	0.00570824	2.41106	11	83	4653	84650	0.0307994	TraesSYM2D03G01270780,TraesSYM7D03G04508680,TraesSYM6A03G03330890,TraesSYM3D03G01982910,TraesSYM2B03G01032940,TraesSYM7A03G03799630,TraesSYM5D03G02997180,TraesSYM7D03G04371610,TraesSYM3A03G01505410,TraesSYM1B03G00200600,TraesSYM3B03G01755060,
Molecular function	ammonia-lyase activity	GO:0016841	5	0.00589534	2.52674	10	72	4653	84650	0.0314632	TraesSYM6A03G03287140,TraesSYM7B03G04029720,TraesSYM4A03G02204770,TraesSYM1D03G00421650,TraesSYM1D03G00421590,TraesSYM4B03G02265460,TraesSYM2A03G00658630,TraesSYM2B03G01006890,TraesSYM2D03G01162390,TraesSYM1B03G00201900,
Biological process	siRNA processing	GO:0030422	7	0.00620042	2.37304	11	74	3815	60903	0.0447316	TraesSYM6B03G03525760,TraesSYM3B03G01753570,TraesSYM6B03G03525690,TraesSYM6B03G03525680,TraesSYM3D03G01981760,TraesSYM6D03G03708990,TraesSYM2B03G00949440,TraesSYM5D03G02999570,TraesSYM6A03G03317110,TraesSYM6A03G03317030,TraesSYM7D03G04468410,
Biological process	regulation of salicylic acid mediated signaling pathway	GO:2000031	7	0.00629122	3.10413	7	36	3815	60903	0.0452166	TraesSYM7D03G04395370,TraesSYM3D03G01851250,TraesSYM3B03G01602490,TraesSYM3B03G01602510,TraesSYM7A03G03821120,TraesSYM5B03G02915270,TraesSYM3A03G01361320,
Biological process	phenylpropanoid biosynthetic process	GO:0009699	6	0.00642211	1.99551	16	128	3815	60903	0.0459852	TraesSYM4B03G02429400,TraesSYM6B03G03561710,TraesSYM6B03G03561770,TraesSYM5D03G03059450,TraesSYM6D03G03647390,TraesSYM2A03G00604610,TraesSYM7A03G03857210,TraesSYM7B03G04129730,TraesSYM5A03G02696630,TraesSYM7B03G04050920,TraesSYM7D03G04462320,TraesSYM7B03G04050870,TraesSYM5A03G02749490,TraesSYM6B03G03450670,TraesSYM3D03G01825420,TraesSYM2A03G00604580,
Biological process	protein glutathionylation	GO:0010731	7	0.00674434	3.99102	5	20	3815	60903	0.0477579	TraesSYM7D03G04390520,TraesSYM4B03G02360390,TraesSYM4B03G02360270,TraesSYM4A03G02065600,TraesSYM4D03G02534910,
Biological process	photomorphogenesis	GO:0009640	7	0.00680215	2.61231	9	55	3815	60903	0.0478144	TraesSYM7B03G04232370,TraesSYM6A03G03244720,TraesSYM3B03G01744940,TraesSYM7A03G03919910,TraesSYM3A03G01498270,TraesSYM3D03G01975320,TraesSYM6D03G03706880,TraesSYM3D03G01863860,TraesSYM3A03G01375960,
Biological process	vitamin biosynthetic process	GO:0009110	6	0.00703893	1.89048	18	152	3815	60903	0.0491189	TraesSYM3B03G01625690,TraesSYM7B03G04214260,TraesSYM7D03G04480660,TraesSYM4A03G02172980,TraesSYM4D03G02447840,TraesSYM3D03G01876270,TraesSYM3D03G01840210,TraesSYM6D03G03636720,TraesSYM7A03G03917680,TraesSYM6A03G03229130,TraesSYM2D03G01307910,TraesSYM2A03G00810880,TraesSYM7B03G04229350,TraesSYM4D03G02445690,TraesSYM3B03G01587530,TraesSYM2B03G01076040,TraesSYM4B03G02256980,TraesSYM2D03G01242470,
Molecular function	RNA-templated transcription	GO:0001172	9	0.00724285	3.41111	6	32	4653	84650	0.0383767	TraesSYM6B03G03525760,TraesSYM6B03G03525690,TraesSYM6B03G03525680,TraesSYM6D03G03708990,TraesSYM6A03G03317110,TraesSYM6A03G03317030,
Molecular function	proton transmembrane transport	GO:1902600	8	0.00728259	1.35414	69	927	4653	84650	0.0383116	TraesSYM3A03G01371610,TraesSYM6D03G03710340,TraesSYM5D03G02965210,TraesSYM2A03G00663980,TraesSYM5D03G03053400,TraesSYM7B03G04264540,TraesSYM6A03G03318800,TraesSYM2D03G01315650,TraesSYM5D03G03174520,TraesSYM5D03G02965180,TraesSYM5D03G03069030,TraesSYM5A03G02747250,TraesSYM2D03G01173910,TraesSYM3D03G01867800,TraesSYM5A03G02603750,TraesSYM2D03G01189350,TraesSYM2D03G01311500,TraesSYM2D03G01311540,Tra…
Molecular function	inorganic diphosphate phosphatase activity	GO:0004427	7	0.00746637	3.03209	7	42	4653	84650	0.0391387	TraesSYM6A03G03328220,TraesSYM6A03G03308070,TraesSYM3D03G02029500,TraesSYM1B03G00202160,TraesSYM3A03G01553500,TraesSYM6B03G03540750,TraesSYM6D03G03699460,
Molecular function	beta-fructofuranosidase activity	GO:0004564	6	0.00746637	3.03209	7	42	4653	84650	0.0391387	TraesSYM6A03G03181720,TraesSYM6D03G03591770,TraesSYM6D03G03591790,TraesSYM6D03G03591810,TraesSYM6B03G03372390,TraesSYM4A03G02244290,TraesSYM7A03G03752580,
Molecular function	NAD+-protein ADP-ribosyltransferase activity	GO:1990404	6	0.00844819	3.30774	6	33	4653	84650	0.0436638	TraesSYM7A03G03933500,TraesSYM4B03G02376650,TraesSYM4D03G02549250,TraesSYM7B03G04243510,TraesSYM7D03G04494590,TraesSYM4A03G02052980,
Molecular function	oxidoreductase activity, acting on paired donors, with oxidation of a pair of donors resulting in the reduction of molecular oxygen to two molecules of water	GO:0016717	5	0.00861496	2.39376	10	76	4653	84650	0.0439095	TraesSYM7B03G04151950,TraesSYM4A03G02131050,TraesSYM5A03G02676600,TraesSYM5D03G03039380,TraesSYM6A03G03310900,TraesSYM6D03G03702710,TraesSYM6D03G03702700,TraesSYM6A03G03310870,TraesSYM2A03G00610000,TraesSYM6B03G03517840,
Molecular function	lipid transporter activity	GO:0005319	3	0.00863673	1.94054	16	150	4653	84650	0.0438686	TraesSYM7D03G04473440,TraesSYM1D03G00549930,TraesSYM2D03G01220690,TraesSYM1A03G00151630,TraesSYM4B03G02347570,TraesSYM5B03G02902890,TraesSYM1A03G00151620,TraesSYM4D03G02523770,TraesSYM1B03G00363090,TraesSYM1B03G00363080,TraesSYM7D03G04406090,TraesSYM7A03G03835460,TraesSYM4A03G02162850,TraesSYM7A03G03782590,TraesSYM4B03G02268920,TraesSYM4B03G02268910,
Molecular function	ammonium channel activity	GO:0008519	6	0.00884479	3.79012	5	24	4653	84650	0.0438666	TraesSYM7B03G04011670,TraesSYM5D03G03161250,TraesSYM1B03G00342180,TraesSYM4A03G02193240,TraesSYM1D03G00532110,
Molecular function	proton transmembrane transporter activity	GO:0015078	6	0.00890002	1.34467	68	920	4653	84650	0.0438453	TraesSYM3A03G01371610,TraesSYM6D03G03710340,TraesSYM5D03G02965210,TraesSYM2A03G00663980,TraesSYM5D03G03053400,TraesSYM7B03G04264540,TraesSYM6A03G03318800,TraesSYM2D03G01315650,TraesSYM5D03G03174520,TraesSYM5D03G02965180,TraesSYM5D03G03069030,TraesSYM5A03G02747250,TraesSYM2D03G01173910,TraesSYM3D03G01867800,TraesSYM2D03G01189350,TraesSYM2D03G01311500,TraesSYM2D03G01311540,TraesSYM3B03G01620460,Tra…
Molecular function	ATPase-coupled monoatomic cation transmembrane transporter activity	GO:0019829	7	0.00935277	1.80973	19	191	4653	84650	0.0459221	TraesSYM6B03G03440180,TraesSYM7B03G04100030,TraesSYM6D03G03638960,TraesSYM1B03G00359380,TraesSYM1B03G00359340,TraesSYM1B03G00349820,TraesSYM1A03G00148200,TraesSYM5D03G02965620,TraesSYM1D03G00435500,TraesSYM4D03G02536470,TraesSYM5D03G03084870,TraesSYM1A03G00140600,TraesSYM1D03G00538630,TraesSYM6A03G03231700,TraesSYM4B03G02385540,TraesSYM4B03G02362610,TraesSYM4D03G02557620,TraesSYM1D03G00546750,Tra…

## Sheet: Table 6
Supplementary Table 6. Phenylalanine catabolic process was up-regulated in Bulk-Necrotic group.
Gene ID (SY Mattis Annotation PGSBV2.1)	Description	GO number	Bulk-Green (TPM)	Bulk-Necrotic (TPM)
TraesSYM1A03G00012040	Phenylalanine ammonia-lyase	GO:0005737(InterPro)|GO:0006559(InterPro)|GO:0016841(InterPro)	0	0.137283
TraesSYM1A03G00012060	Phenylalanine ammonia-lyase	GO:0005737(InterPro)|GO:0006559(InterPro)|GO:0016841(InterPro)	0.010823	0.605448
TraesSYM1A03G00012070	Phenylalanine ammonia-lyase	GO:0005737(InterPro)|GO:0006559(InterPro)|GO:0016841(InterPro)	0	0.172384
TraesSYM1B03G00201900	Phenylalanine ammonia-lyase	GO:0005737(InterPro)|GO:0006559(InterPro)|GO:0016841(InterPro)	0.020983	1.29794
TraesSYM1B03G00201920	Phenylalanine ammonia-lyase	GO:0005737(InterPro)|GO:0006559(InterPro)|GO:0016841(InterPro)	0	0.071874
TraesSYM1B03G00201940	Phenylalanine ammonia-lyase	GO:0005737(InterPro)|GO:0006559(InterPro)|GO:0016841(InterPro)	0.021676	0.084561
TraesSYM1B03G00242360	Phenylalanine ammonia-lyase	GO:0005737(InterPro)|GO:0006559(InterPro)|GO:0016841(InterPro)	0.971182	1.67767
TraesSYM1D03G00421590	Phenylalanine ammonia-lyase	GO:0005737(InterPro)|GO:0006559(InterPro)|GO:0016841(InterPro)	1.27292	17.0123
TraesSYM1D03G00421640	Phenylalanine ammonia-lyase	GO:0005737(InterPro)|GO:0006559(InterPro)|GO:0016841(InterPro)	0.348975	1.85652
TraesSYM1D03G00421650	Phenylalanine ammonia-lyase	GO:0005737(InterPro)|GO:0006559(InterPro)|GO:0016841(InterPro)	0.089545	1.0308
TraesSYM1D03G00421660	Phenylalanine ammonia-lyase	GO:0005737(InterPro)|GO:0006559(InterPro)|GO:0016841(InterPro)	0.119221	0.362368
TraesSYM1D03G00448290	Phenylalanine ammonia-lyase	GO:0005737(InterPro)|GO:0006559(InterPro)|GO:0016841(InterPro)	3.16336	2.95194
TraesSYM2A03G00650720	Phenylalanine ammonia-lyase	GO:0005737(InterPro)|GO:0006559(InterPro)|GO:0016841(InterPro)	0.149874	0.051393
TraesSYM2A03G00650770	Phenylalanine ammonia-lyase	GO:0005737(InterPro)|GO:0006559(InterPro)|GO:0016841(InterPro)	0.361596	0.229635
TraesSYM2A03G00658630	Phenylalanine ammonia-lyase	GO:0005737(InterPro)|GO:0006559(InterPro)|GO:0016841(InterPro)	0.100526	0.921573
TraesSYM2A03G00755940	Phenylalanine ammonia-lyase	GO:0005737(InterPro)|GO:0006559(InterPro)|GO:0016841(InterPro)	30.7474	30.0725
TraesSYM2A03G00755960	Phenylalanine ammonia-lyase	GO:0005737(InterPro)|GO:0006559(InterPro)|GO:0016841(InterPro)	4.7795	14.1338
TraesSYM2A03G00755970	Phenylalanine ammonia-lyase	GO:0005737(InterPro)|GO:0006559(InterPro)|GO:0016841(InterPro)	0.555233	2.17347
TraesSYM2A03G00755980	Phenylalanine ammonia-lyase	GO:0005737(InterPro)|GO:0006559(InterPro)|GO:0016841(InterPro)	14.2276	27.0847
TraesSYM2B03G00916460	Phenylalanine ammonia-lyase	GO:0005737(InterPro)|GO:0006559(InterPro)|GO:0016841(InterPro)	0.054529	0.132814
TraesSYM2B03G00916490	Phenylalanine ammonia-lyase	GO:0005737(InterPro)|GO:0006559(InterPro)|GO:0016841(InterPro)	0.647782	0.657882
TraesSYM2B03G01006820	Phenylalanine ammonia-lyase	GO:0005737(InterPro)|GO:0006559(InterPro)|GO:0016841(InterPro)	47.4227	33.8077
TraesSYM2B03G01006890	Phenylalanine ammonia-lyase	GO:0005737(InterPro)|GO:0006559(InterPro)|GO:0016841(InterPro)	0.801292	8.46157
TraesSYM2B03G01006950	Phenylalanine ammonia-lyase	GO:0005737(InterPro)|GO:0006559(InterPro)|GO:0016841(InterPro)	4.33021	11.4373
TraesSYM2B03G01006970	Phenylalanine ammonia-lyase	GO:0005737(InterPro)|GO:0006559(InterPro)|GO:0016841(InterPro)	4.00217	6.87905
TraesSYM2B03G01006980	Phenylalanine ammonia-lyase	GO:0005737(InterPro)|GO:0006559(InterPro)|GO:0016841(InterPro)	7.83296	6.48645
TraesSYM2D03G01162390	Phenylalanine ammonia-lyase	GO:0005737(InterPro)|GO:0006559(InterPro)|GO:0016841(InterPro)	0.542025	4.50328
TraesSYM2D03G01162420	Phenylalanine ammonia-lyase	GO:0005737(InterPro)|GO:0006559(InterPro)|GO:0016841(InterPro)	1.07693	2.3251
TraesSYM2D03G01169050	Phenylalanine ammonia-lyase	GO:0005737(InterPro)|GO:0006559(InterPro)|GO:0016841(InterPro)	0.215076	0.236559
TraesSYM2D03G01248790	Phenylalanine ammonia-lyase	GO:0005737(InterPro)|GO:0006559(InterPro)|GO:0016841(InterPro)	30.713	62.6271
TraesSYM2D03G01248820	Phenylalanine ammonia-lyase	GO:0005737(InterPro)|GO:0006559(InterPro)|GO:0016841(InterPro)	4.76781	17.3041
TraesSYM2D03G01248870	Phenylalanine ammonia-lyase	GO:0005737(InterPro)|GO:0006559(InterPro)|GO:0016841(InterPro)	4.08031	19.1558
TraesSYM2D03G01248890	Phenylalanine ammonia-lyase	GO:0005737(InterPro)|GO:0006559(InterPro)|GO:0016841(InterPro)	7.37701	16.1479
TraesSYM2D03G01248910	Phenylalanine ammonia-lyase	GO:0005737(InterPro)|GO:0006559(InterPro)|GO:0016841(InterPro)	10.2368	24.4153
TraesSYM4A03G02204770	Phenylalanine ammonia-lyase	GO:0005737(InterPro)|GO:0006559(InterPro)|GO:0016841(InterPro)	0.097716	3.47977
TraesSYM6A03G03286970	Phenylalanine ammonia-lyase	GO:0005737(InterPro)|GO:0006559(InterPro)|GO:0016841(InterPro)	1.76717	1.47582
TraesSYM6A03G03286980 (TaPAL-A)	Phenylalanine ammonia-lyase	GO:0005737(InterPro)|GO:0006559(InterPro)|GO:0016841(InterPro)	17.1063	30.8958
TraesSYM6A03G03287140	Phenylalanine ammonia-lyase	GO:0005737(InterPro)|GO:0006559(InterPro)|GO:0016841(InterPro)	0.448921	3.64604
TraesSYM6B03G03494150	Phenylalanine ammonia-lyase	GO:0005737(InterPro)|GO:0006559(InterPro)|GO:0016841(InterPro)	0.077678	0.21312
TraesSYM6B03G03494310	Phenylalanine ammonia-lyase	GO:0005737(InterPro)|GO:0006559(InterPro)|GO:0016841(InterPro)	16.2419	30.7361
TraesSYM6B03G03494320	Phenylalanine ammonia-lyase	GO:0005737(InterPro)|GO:0006559(InterPro)|GO:0016841(InterPro)	1.62224	3.88611
TraesSYM6D03G03683620	Phenylalanine ammonia-lyase	GO:0005737(InterPro)|GO:0006559(InterPro)|GO:0016841(InterPro)	0.661449	2.90464
TraesSYM6D03G03683770	Phenylalanine ammonia-lyase	GO:0005737(InterPro)|GO:0006559(InterPro)|GO:0016841(InterPro)	30.6826	52.2631
TraesSYM6D03G03683780	Phenylalanine ammonia-lyase	GO:0005737(InterPro)|GO:0006559(InterPro)|GO:0016841(InterPro)	0.101923	0.35367
TraesSYM7B03G04029720	Phenylalanine ammonia-lyase	GO:0005737(InterPro)|GO:0006559(InterPro)|GO:0016841(InterPro)	0.010758	0.887217

## Sheet: Table 7
Supplementary Table 7. Downstream pathway genes associated with PAL are up-regulated in the necl mutant.
Gene ID	KEGG ID	Description	ko number	Bulk-Green (TPM)	Bulk-Necrotic (TPM)
TraesSYM5D03G02993490	ko00940	Phenylpropanoid biosynthesis	K09753	0	0.323567
TraesSYM7B03G04129810	ko00940	Phenylpropanoid biosynthesis	K00083	1.80717	4.51744
TraesSYM2D03G01138040	ko00940	Phenylpropanoid biosynthesis	K05350	0.055066	0.111314
TraesSYM1A03G00012060	ko00940	Phenylpropanoid biosynthesis	K10775	0.010823	0.605448
TraesSYM1B03G00201900	ko00940	Phenylpropanoid biosynthesis	K10775	0.020983	1.29794
TraesSYM7B03G04148020	ko00940	Phenylpropanoid biosynthesis	K09753	0.405445	6.3048
TraesSYM5A03G02766000	ko00940	Phenylpropanoid biosynthesis	K01904	0	4.41383
TraesSYM7D03G04475960	ko00940	Phenylpropanoid biosynthesis	K01188	0.015394	0.034307
TraesSYM4A03G02160850	ko00940	Phenylpropanoid biosynthesis	K09756	0.076507	3.58577
TraesSYM4A03G02160850	ko00940	Phenylpropanoid biosynthesis	K09756	0.076507	3.58577
TraesSYM4A03G02160850	ko00940	Phenylpropanoid biosynthesis	K09756	0.076507	3.58577
TraesSYM7D03G04487990	ko00940	Phenylpropanoid biosynthesis	K09753	0.017955	0.202325
TraesSYM5A03G02715770	ko00940	Phenylpropanoid biosynthesis	K09756	0	0.092653
TraesSYM2B03G00876890	ko00940	Phenylpropanoid biosynthesis	K00430	0.292528	0.025067
TraesSYM2B03G00876890	ko00940	Phenylpropanoid biosynthesis	K00430	0.292528	0.025067
TraesSYM6A03G03325770	ko00940	Phenylpropanoid biosynthesis	K00430	1.42662	0
TraesSYM1B03G00301710	ko00940	Phenylpropanoid biosynthesis	K01904	0	0.012711
TraesSYM1D03G00421660	ko00940	Phenylpropanoid biosynthesis	K10775	0.119221	0.362368
TraesSYM7B03G04154110	ko00940	Phenylpropanoid biosynthesis	K00430	0.276709	1.04045
TraesSYM5B03G02900040	ko00940	Phenylpropanoid biosynthesis	K00588	3.46235	1.20814
TraesSYM6A03G03292270	ko00940	Phenylpropanoid biosynthesis	K13065	2.80374	6.82291
TraesSYM2B03G00894920	ko00940	Phenylpropanoid biosynthesis	K01904	0	0.03322
TraesSYM5D03G03066460	ko00940	Phenylpropanoid biosynthesis	K13065	3.15889	8.01093
TraesSYM2D03G01248890	ko00940	Phenylpropanoid biosynthesis	K10775	7.37701	16.1479
TraesSYM1D03G00549760	ko00940	Phenylpropanoid biosynthesis	K00430	0.025144	0
TraesSYM5D03G03091390	ko00940	Phenylpropanoid biosynthesis	K01188	143.884	367.64
TraesSYM4B03G02348950	ko00940	Phenylpropanoid biosynthesis	K00430	0	0.05878
TraesSYM4B03G02348950	ko00940	Phenylpropanoid biosynthesis	K00430	0	0.05878
TraesSYM7B03G04129730	ko00940	Phenylpropanoid biosynthesis	K00083	10.0214	0.151135
TraesSYM5D03G03123280	ko00940	Phenylpropanoid biosynthesis	K01188	1.19269	5.34484
TraesSYM4B03G02404280	ko00940	Phenylpropanoid biosynthesis	K13065	0	0.233155
TraesSYM3B03G01722040	ko00940	Phenylpropanoid biosynthesis	K00487	3.38982	16.1326
TraesSYM2D03G01321120	ko00940	Phenylpropanoid biosynthesis	K00430	0.024423	1.30582
TraesSYM6B03G03561710	ko00940	Phenylpropanoid biosynthesis	K00083	21.5432	173.862
TraesSYM6A03G03181530	ko00940	Phenylpropanoid biosynthesis	K13065	0.045294	0
TraesSYM7A03G03892790	ko00940	Phenylpropanoid biosynthesis	K00430	0	7.09021
TraesSYM2B03G01048620	ko00940	Phenylpropanoid biosynthesis	K05349	0	0.014795
TraesSYM7D03G04478920	ko00940	Phenylpropanoid biosynthesis	K22395	0.127789	1.91472
TraesSYM5B03G02834690	ko00940	Phenylpropanoid biosynthesis	K13065	0	0.044922
TraesSYM2D03G01248910	ko00940	Phenylpropanoid biosynthesis	K10775	10.2368	24.4153
TraesSYM1B03G00362680	ko00940	Phenylpropanoid biosynthesis	K00430	0.409937	0.04567
TraesSYM3A03G01335340	ko00940	Phenylpropanoid biosynthesis	K09755	0.012948	0
TraesSYM3A03G01335340	ko00940	Phenylpropanoid biosynthesis	K09755	0.012948	0
TraesSYM7D03G04375110	ko00940	Phenylpropanoid biosynthesis	K13065	0.018167	0.061265
TraesSYM2D03G01129590	ko00940	Phenylpropanoid biosynthesis	K00430	16.6191	1.23106
TraesSYM4A03G02048320	ko00940	Phenylpropanoid biosynthesis	K01188	0.870807	0.25876
TraesSYM4A03G02057840	ko00940	Phenylpropanoid biosynthesis	K22395	0.103803	0.910967
TraesSYM4A03G02057840	ko00940	Phenylpropanoid biosynthesis	K22395	0.103803	0.910967
TraesSYM6A03G03189040	ko00940	Phenylpropanoid biosynthesis	K00430	61.4262	0.196069
TraesSYM6A03G03189040	ko00940	Phenylpropanoid biosynthesis	K00430	61.4262	0.196069
TraesSYM5D03G03126800	ko00940	Phenylpropanoid biosynthesis	K00430	0.071013	2.79496
TraesSYM3B03G01622220	ko00940	Phenylpropanoid biosynthesis	K00430	0.02435	0
TraesSYM3B03G01557540	ko00940	Phenylpropanoid biosynthesis	K05350	0	0.017974
TraesSYM3A03G01515680	ko00940	Phenylpropanoid biosynthesis	K00083	12.5554	25.9526
TraesSYM3A03G01515680	ko00940	Phenylpropanoid biosynthesis	K00083	12.5554	25.9526
TraesSYM3A03G01515680	ko00940	Phenylpropanoid biosynthesis	K00083	12.5554	25.9526
TraesSYM3A03G01515680	ko00940	Phenylpropanoid biosynthesis	K00083	12.5554	25.9526
TraesSYM7A03G03824570	ko00940	Phenylpropanoid biosynthesis	K00430	0	0.768026
TraesSYM6A03G03229210	ko00940	Phenylpropanoid biosynthesis	K09753	5.78085	13.7539
TraesSYM7A03G03916080	ko00940	Phenylpropanoid biosynthesis	K09755	0.255	1.67147
TraesSYM1B03G00227640	ko00940	Phenylpropanoid biosynthesis	K00430	0	0.024205
TraesSYM5D03G03079340	ko00940	Phenylpropanoid biosynthesis	K22395	0.046561	0.103774
TraesSYM5A03G02711170	ko00940	Phenylpropanoid biosynthesis	K00430	1.27819	0.529237
TraesSYM2B03G00876580	ko00940	Phenylpropanoid biosynthesis	K00430	0.168615	1.69042
TraesSYM2A03G00822520	ko00940	Phenylpropanoid biosynthesis	K00430	0	0.830232
TraesSYM7B03G04307260	ko00940	Phenylpropanoid biosynthesis	K13065	4.77271	12.6609
TraesSYM2D03G01162390	ko00940	Phenylpropanoid biosynthesis	K10775	0.542025	4.50328
TraesSYM4D03G02561510	ko00940	Phenylpropanoid biosynthesis	K00430	0	0.019918
TraesSYM3D03G02023690	ko00940	Phenylpropanoid biosynthesis	K13065	6.07386	12.7325
TraesSYM2A03G00796720	ko00940	Phenylpropanoid biosynthesis	K00430	0.02135	0
TraesSYM1B03G00201940	ko00940	Phenylpropanoid biosynthesis	K10775	0.021676	0.084561
TraesSYM7B03G04163810	ko00940	Phenylpropanoid biosynthesis	K00083	0.103937	0
TraesSYM3B03G01737570	ko00940	Phenylpropanoid biosynthesis	K00430	1.00451	0.396825
TraesSYM2D03G01143640	ko00940	Phenylpropanoid biosynthesis	K00430	0.023445	0
TraesSYM2D03G01176090	ko00940	Phenylpropanoid biosynthesis	K00430	0.070003	0.155949
TraesSYM4D03G02521350	ko00940	Phenylpropanoid biosynthesis	K00430	0	0.094081
TraesSYM2B03G01090710	ko00940	Phenylpropanoid biosynthesis	K00430	0.02135	1.77917
TraesSYM2D03G01320730	ko00940	Phenylpropanoid biosynthesis	K00430	0	0.031957
TraesSYM2B03G00895680	ko00940	Phenylpropanoid biosynthesis	K00430	0	0.290782
TraesSYM7B03G04092710	ko00940	Phenylpropanoid biosynthesis	K01188	0.013737	0.164252
TraesSYM1A03G00029390	ko00940	Phenylpropanoid biosynthesis	K00430	0	0.029708
TraesSYM3A03G01396290	ko00940	Phenylpropanoid biosynthesis	K01188	1.29094	11.9217
TraesSYM7B03G04078550	ko00940	Phenylpropanoid biosynthesis	K13065	0	0.151847
TraesSYM4D03G02478150	ko00940	Phenylpropanoid biosynthesis	K00430	0	0.550957
TraesSYM7B03G04220740	ko00940	Phenylpropanoid biosynthesis	K00128	0.060778	0
TraesSYM4A03G02081060	ko00940	Phenylpropanoid biosynthesis	K00430	0.055952	0
TraesSYM2B03G00876920	ko00940	Phenylpropanoid biosynthesis	K00430	0.118811	0.02647
TraesSYM6A03G03181300	ko00940	Phenylpropanoid biosynthesis	K13065	0.724999	1.91964
TraesSYM3D03G01945770	ko00940	Phenylpropanoid biosynthesis	K00430	0.077186	0
TraesSYM2D03G01250090	ko00940	Phenylpropanoid biosynthesis	K05350	11.6129	5.16669
TraesSYM2A03G00631390	ko00940	Phenylpropanoid biosynthesis	K01904	0.454416	6.52019
TraesSYM6D03G03717190	ko00940	Phenylpropanoid biosynthesis	K00430	1.30988	0
TraesSYM7B03G04227030	ko00940	Phenylpropanoid biosynthesis	K22395	0.19692	4.59831
TraesSYM2A03G00745750	ko00940	Phenylpropanoid biosynthesis	K13065	5.93709	13.3449
TraesSYM7B03G04105360	ko00940	Phenylpropanoid biosynthesis	K09756	0	0.020621
TraesSYM7B03G04078890	ko00940	Phenylpropanoid biosynthesis	K13065	0	0.021443
TraesSYM7D03G04352580	ko00940	Phenylpropanoid biosynthesis	K00430	0	0.023369
TraesSYM2D03G01285010	ko00940	Phenylpropanoid biosynthesis	K05349	0.011638	0
TraesSYM7D03G04404270	ko00940	Phenylpropanoid biosynthesis	K01188	0.06696	0.015063
TraesSYM7D03G04404270	ko00940	Phenylpropanoid biosynthesis	K01188	0.06696	0.015063
TraesSYM2B03G00876680	ko00940	Phenylpropanoid biosynthesis	K00430	1.17595	0.12488
TraesSYM5A03G02724020	ko00940	Phenylpropanoid biosynthesis	K00430	0.214274	0.026521
TraesSYM1A03G00050750	ko00940	Phenylpropanoid biosynthesis	K00430	0.206805	1.46426
TraesSYM1A03G00050750	ko00940	Phenylpropanoid biosynthesis	K00430	0.206805	1.46426
TraesSYM5A03G02818510	ko00940	Phenylpropanoid biosynthesis	K13065	0.10311	0.748784
TraesSYM4D03G02573080	ko00940	Phenylpropanoid biosynthesis	K13065	0	0.021277
TraesSYM7A03G03915050	ko00940	Phenylpropanoid biosynthesis	K00128	0.653625	0
TraesSYM2D03G01107460	ko00940	Phenylpropanoid biosynthesis	K09756	0.202299	0.023385
TraesSYM3D03G01950040	ko00940	Phenylpropanoid biosynthesis	K00430	7.99176	21.8369
TraesSYM2A03G00822770	ko00940	Phenylpropanoid biosynthesis	K00430	0.020809	0
TraesSYM6D03G03737910	ko00940	Phenylpropanoid biosynthesis	K09753	0.026906	0
TraesSYM4A03G02167580	ko00940	Phenylpropanoid biosynthesis	K05350	1.18333	0.191844
TraesSYM4A03G02167580	ko00940	Phenylpropanoid biosynthesis	K05350	1.18333	0.191844
TraesSYM6B03G03489470	ko00940	Phenylpropanoid biosynthesis	K13065	4.75022	13.4013
TraesSYM3D03G01847930	ko00940	Phenylpropanoid biosynthesis	K09756	0.141776	0.019746
TraesSYM7B03G04029720	ko00940	Phenylpropanoid biosynthesis	K10775	0.010758	0.887217
TraesSYM3D03G01966310	ko00940	Phenylpropanoid biosynthesis	K22395	0.030559	0
TraesSYM1D03G00442490	ko00940	Phenylpropanoid biosynthesis	K13065	0	0.044449
TraesSYM6D03G03601200	ko00940	Phenylpropanoid biosynthesis	K00430	62.8751	2.89367
TraesSYM6D03G03601200	ko00940	Phenylpropanoid biosynthesis	K00430	62.8751	2.89367
TraesSYM2A03G00619860	ko00940	Phenylpropanoid biosynthesis	K00430	0.082628	0
TraesSYM7D03G04456840	ko00940	Phenylpropanoid biosynthesis	K00430	0	1.74577
TraesSYM6D03G03683620	ko00940	Phenylpropanoid biosynthesis	K10775	0.661449	2.90464
TraesSYM1D03G00537750	ko00940	Phenylpropanoid biosynthesis	K09754	3.54974	7.23157
TraesSYM2D03G01230900	ko00940	Phenylpropanoid biosynthesis	K01188	0.033096	0.166224
TraesSYM2D03G01230900	ko00940	Phenylpropanoid biosynthesis	K01188	0.033096	0.166224
TraesSYM2D03G01289420	ko00940	Phenylpropanoid biosynthesis	K13065	0	0.080012
TraesSYM3B03G01717060	ko00940	Phenylpropanoid biosynthesis	K09756	0.648851	1.94057
TraesSYM7D03G04412000	ko00940	Phenylpropanoid biosynthesis	K01188	5.66154	0.229117
TraesSYM2B03G00894780	ko00940	Phenylpropanoid biosynthesis	K01904	0	0.129334
TraesSYM1B03G00348810	ko00940	Phenylpropanoid biosynthesis	K00128	1.12648	5.3772
TraesSYM7D03G04375140	ko00940	Phenylpropanoid biosynthesis	K13065	0.07224	1.8983
TraesSYM6B03G03567220	ko00940	Phenylpropanoid biosynthesis	K09753	0.22266	1.06505
TraesSYM3B03G01719950	ko00940	Phenylpropanoid biosynthesis	K01188	0.295867	1.76281
TraesSYM2A03G00822440	ko00940	Phenylpropanoid biosynthesis	K00430	0.15372	0.073391
TraesSYM7B03G04226950	ko00940	Phenylpropanoid biosynthesis	K22395	0	0.628979
TraesSYM3A03G01545820	ko00940	Phenylpropanoid biosynthesis	K13065	0.258822	0.535553
TraesSYM4A03G02242760	ko00940	Phenylpropanoid biosynthesis	K13065	0.284351	0.045256
TraesSYM4D03G02472480	ko00940	Phenylpropanoid biosynthesis	K22395	0	0.01456
TraesSYM5D03G03112180	ko00940	Phenylpropanoid biosynthesis	K00430	0.256676	0
TraesSYM5A03G02674410	ko00940	Phenylpropanoid biosynthesis	K00430	0.07606	0.26672
TraesSYM3B03G01737590	ko00940	Phenylpropanoid biosynthesis	K00430	0.09994	0.221097
TraesSYM2A03G00822990	ko00940	Phenylpropanoid biosynthesis	K00430	0	0.052888
TraesSYM2B03G01066540	ko00940	Phenylpropanoid biosynthesis	K01188	0	0.027213
TraesSYM5A03G02726440	ko00940	Phenylpropanoid biosynthesis	K01188	0	0.084878
TraesSYM2B03G00854710	ko00940	Phenylpropanoid biosynthesis	K00083	0	0.128391
TraesSYM2D03G01250010	ko00940	Phenylpropanoid biosynthesis	K05350	0.399472	3.23853
TraesSYM2D03G01250010	ko00940	Phenylpropanoid biosynthesis	K05350	0.399472	3.23853
TraesSYM2D03G01250010	ko00940	Phenylpropanoid biosynthesis	K05350	0.399472	3.23853
TraesSYM2B03G01067950	ko00940	Phenylpropanoid biosynthesis	K09756	0.01641	0
TraesSYM2B03G00930280	ko00940	Phenylpropanoid biosynthesis	K00430	0.066057	0.171715
TraesSYM1A03G00012040	ko00940	Phenylpropanoid biosynthesis	K10775	0	0.137283
TraesSYM2B03G01047730	ko00940	Phenylpropanoid biosynthesis	K00430	0.027693	0.168901
TraesSYM4B03G02298690	ko00940	Phenylpropanoid biosynthesis	K00430	0	0.039654
TraesSYM5D03G03123410	ko00940	Phenylpropanoid biosynthesis	K01188	0.011879	0.092672
TraesSYM1D03G00421650	ko00940	Phenylpropanoid biosynthesis	K10775	0.089545	1.0308
TraesSYM3D03G01975030	ko00940	Phenylpropanoid biosynthesis	K01188	4.10098	1.96284
TraesSYM1B03G00303240	ko00940	Phenylpropanoid biosynthesis	K00430	0.102992	0.02268
TraesSYM5A03G02680690	ko00940	Phenylpropanoid biosynthesis	K09753	1.04441	6.22278
TraesSYM2A03G00755970	ko00940	Phenylpropanoid biosynthesis	K10775	0.555233	2.17347
TraesSYM3D03G02025350	ko00940	Phenylpropanoid biosynthesis	K22395	0	0.020746
TraesSYM2B03G01021290	ko00940	Phenylpropanoid biosynthesis	K09756	0.074786	0.199967
TraesSYM2B03G01085150	ko00940	Phenylpropanoid biosynthesis	K01188	0.014054	0
TraesSYM5B03G02939780	ko00940	Phenylpropanoid biosynthesis	K09753	0	0.02344
TraesSYM2A03G00619540	ko00940	Phenylpropanoid biosynthesis	K00430	6.56638	0.235613
TraesSYM7A03G03803080	ko00940	Phenylpropanoid biosynthesis	K13065	0	0.506265
TraesSYM4B03G02438100	ko00940	Phenylpropanoid biosynthesis	K09754	0.100131	0.018595
TraesSYM6D03G03638680	ko00940	Phenylpropanoid biosynthesis	K01904	4.23628	9.88169
TraesSYM2A03G00619650	ko00940	Phenylpropanoid biosynthesis	K00430	0.030024	0
TraesSYM3A03G01468750	ko00940	Phenylpropanoid biosynthesis	K00430	0.068129	0.354176
TraesSYM1A03G00028910	ko00940	Phenylpropanoid biosynthesis	K00430	0	0.047736
TraesSYM2A03G00632250	ko00940	Phenylpropanoid biosynthesis	K00430	0	0.032317
TraesSYM7B03G04262140	ko00940	Phenylpropanoid biosynthesis	K05350	0.026581	0
TraesSYM6D03G03734240	ko00940	Phenylpropanoid biosynthesis	K00083	21.2671	47.2123
TraesSYM6D03G03734240	ko00940	Phenylpropanoid biosynthesis	K00083	21.2671	47.2123
TraesSYM2B03G00856480	ko00940	Phenylpropanoid biosynthesis	K00083	0	0.026964
TraesSYM3A03G01462660	ko00940	Phenylpropanoid biosynthesis	K09756	10.4037	21.7275
TraesSYM6D03G03738040	ko00940	Phenylpropanoid biosynthesis	K09753	0	0.024706
TraesSYM6A03G03343040	ko00940	Phenylpropanoid biosynthesis	K00083	0.067077	0.218228
TraesSYM6A03G03343040	ko00940	Phenylpropanoid biosynthesis	K00083	0.067077	0.218228
TraesSYM1A03G00028870	ko00940	Phenylpropanoid biosynthesis	K00430	0	0.216506
TraesSYM6B03G03494150	ko00940	Phenylpropanoid biosynthesis	K10775	0.077678	0.21312
TraesSYM3A03G01477550	ko00940	Phenylpropanoid biosynthesis	K01188	0.033795	0
TraesSYM7D03G04375100	ko00940	Phenylpropanoid biosynthesis	K13065	0	0.05911
TraesSYM1D03G00421590	ko00940	Phenylpropanoid biosynthesis	K10775	1.27292	17.0123
TraesSYM6D03G03594300	ko00940	Phenylpropanoid biosynthesis	K09756	0.215541	0.97245
TraesSYM6D03G03594300	ko00940	Phenylpropanoid biosynthesis	K09756	0.215541	0.97245
TraesSYM6D03G03594300	ko00940	Phenylpropanoid biosynthesis	K09756	0.215541	0.97245
TraesSYM5A03G02702730	ko00940	Phenylpropanoid biosynthesis	K13065	5.1707	15.4405
TraesSYM7B03G04088420	ko00940	Phenylpropanoid biosynthesis	K09756	0.015298	0.051141
TraesSYM1D03G00499190	ko00940	Phenylpropanoid biosynthesis	K00430	0.021735	0.073092
TraesSYM1A03G00077470	ko00940	Phenylpropanoid biosynthesis	K00430	0	0.055357
TraesSYM1B03G00366990	ko00940	Phenylpropanoid biosynthesis	K00430	0	0.032955
TraesSYM7B03G04227740	ko00940	Phenylpropanoid biosynthesis	K09756	0.029591	0.164588
TraesSYM4A03G02080960	ko00940	Phenylpropanoid biosynthesis	K00430	0	0.317921
TraesSYM3A03G01491750	ko00940	Phenylpropanoid biosynthesis	K00430	0.085998	0
TraesSYM7D03G04509410	ko00940	Phenylpropanoid biosynthesis	K00430	0.022482	0
TraesSYM7D03G04488030	ko00940	Phenylpropanoid biosynthesis	K09753	0.070269	0.370734
TraesSYM3B03G01709220	ko00940	Phenylpropanoid biosynthesis	K00430	0.149194	1.63834
TraesSYM2A03G00658630	ko00940	Phenylpropanoid biosynthesis	K10775	0.100526	0.921573
TraesSYM3D03G02021230	ko00940	Phenylpropanoid biosynthesis	K00430	0	0.04292
TraesSYM4A03G02208840	ko00940	Phenylpropanoid biosynthesis	K00430	0.339517	1.02096
TraesSYM2B03G00916460	ko00940	Phenylpropanoid biosynthesis	K10775	0.054529	0.132814
TraesSYM4D03G02586500	ko00940	Phenylpropanoid biosynthesis	K00430	0.306742	0.768949
TraesSYM5B03G02847380	ko00940	Phenylpropanoid biosynthesis	K09753	0.122234	0
TraesSYM2B03G01008000	ko00940	Phenylpropanoid biosynthesis	K05350	0.326117	1.89604
TraesSYM3D03G01992990	ko00940	Phenylpropanoid biosynthesis	K00083	11.9829	26.6481
TraesSYM3D03G01992990	ko00940	Phenylpropanoid biosynthesis	K00083	11.9829	26.6481
TraesSYM7D03G04462320	ko00940	Phenylpropanoid biosynthesis	K00083	4.20596	43.0575
TraesSYM7D03G04462320	ko00940	Phenylpropanoid biosynthesis	K00083	4.20596	43.0575
TraesSYM4A03G02150480	ko00940	Phenylpropanoid biosynthesis	K09756	0.01386	0.492563
TraesSYM4A03G02150480	ko00940	Phenylpropanoid biosynthesis	K09756	0.01386	0.492563
TraesSYM6B03G03431280	ko00940	Phenylpropanoid biosynthesis	K00430	0.043037	0.095889
TraesSYM2B03G00876670	ko00940	Phenylpropanoid biosynthesis	K00430	0.06887	0
TraesSYM3A03G01543040	ko00940	Phenylpropanoid biosynthesis	K00430	0	1.39501
TraesSYM7B03G04088530	ko00940	Phenylpropanoid biosynthesis	K09756	0	0.12019
TraesSYM5D03G03080620	ko00940	Phenylpropanoid biosynthesis	K09756	0	0.020301
TraesSYM7A03G03907740	ko00940	Phenylpropanoid biosynthesis	K00430	0	0.030332
TraesSYM1D03G00489260	ko00940	Phenylpropanoid biosynthesis	K09755	2.61665	15.3901
TraesSYM7B03G04078530	ko00940	Phenylpropanoid biosynthesis	K13065	0	0.020809
TraesSYM5D03G03042940	ko00940	Phenylpropanoid biosynthesis	K09753	0.91211	4.95292
TraesSYM2D03G01129300	ko00940	Phenylpropanoid biosynthesis	K00430	77.7474	3.73332
TraesSYM1A03G00028760	ko00940	Phenylpropanoid biosynthesis	K00430	0.017838	0
TraesSYM6B03G03381870	ko00940	Phenylpropanoid biosynthesis	K00430	8.09804	1.3056
TraesSYM5A03G02726420	ko00940	Phenylpropanoid biosynthesis	K01188	100.362	362.493
TraesSYM7A03G03826860	ko00940	Phenylpropanoid biosynthesis	K00430	0.560833	2.6555
TraesSYM5D03G03105140	ko00940	Phenylpropanoid biosynthesis	K13065	0	0.018068
TraesSYM6A03G03181520	ko00940	Phenylpropanoid biosynthesis	K13065	0.124476	0
TraesSYM3D03G01945720	ko00940	Phenylpropanoid biosynthesis	K00430	0.258391	0.0785
TraesSYM5B03G02919010	ko00940	Phenylpropanoid biosynthesis	K00430	0	0.028956
TraesSYM7A03G03980790	ko00940	Phenylpropanoid biosynthesis	K13065	10.3891	41.4842
TraesSYM3B03G01754110	ko00940	Phenylpropanoid biosynthesis	K00128	3.70355	15.6093
TraesSYM2A03G00619900	ko00940	Phenylpropanoid biosynthesis	K00430	0.095001	0
TraesSYM5D03G03101160	ko00940	Phenylpropanoid biosynthesis	K00430	0.023072	0
TraesSYM3B03G01709040	ko00940	Phenylpropanoid biosynthesis	K00430	0	0.024077
TraesSYM6A03G03243660	ko00940	Phenylpropanoid biosynthesis	K00083	5.00843	17.9668
TraesSYM3D03G01939330	ko00940	Phenylpropanoid biosynthesis	K09756	9.55491	20.1603
TraesSYM6B03G03442580	ko00940	Phenylpropanoid biosynthesis	K09753	2.41728	6.01706
TraesSYM7B03G04237380	ko00940	Phenylpropanoid biosynthesis	K00487	0.015092	0
TraesSYM6B03G03504390	ko00940	Phenylpropanoid biosynthesis	K09756	0	0.022596
TraesSYM6A03G03189090	ko00940	Phenylpropanoid biosynthesis	K00430	0.64693	0
TraesSYM2A03G00792850	ko00940	Phenylpropanoid biosynthesis	K13065	0.08233	2.06374
TraesSYM7B03G04057330	ko00940	Phenylpropanoid biosynthesis	K01188	13.7947	54.2869
TraesSYM1B03G00227850	ko00940	Phenylpropanoid biosynthesis	K00430	0.091685	0.331938
TraesSYM7D03G04479240	ko00940	Phenylpropanoid biosynthesis	K00430	0	0.025629
TraesSYM1D03G00438460	ko00940	Phenylpropanoid biosynthesis	K00430	0	0.091113
TraesSYM4A03G02229110	ko00940	Phenylpropanoid biosynthesis	K00588	8.90684	0.06591
TraesSYM4B03G02429920	ko00940	Phenylpropanoid biosynthesis	K00487	0.07726	0.017218
TraesSYM2A03G00788590	ko00940	Phenylpropanoid biosynthesis	K00430	0.060269	0.235074
TraesSYM2A03G00788590	ko00940	Phenylpropanoid biosynthesis	K00430	0.060269	0.235074
TraesSYM5D03G03066510	ko00940	Phenylpropanoid biosynthesis	K13065	0	0.019207
TraesSYM3B03G01768600	ko00940	Phenylpropanoid biosynthesis	K13065	0.05633	0
TraesSYM2A03G00619220	ko00940	Phenylpropanoid biosynthesis	K00430	1.15437	3.43819
TraesSYM7A03G03838080	ko00940	Phenylpropanoid biosynthesis	K00588	0.341339	1.54349
TraesSYM2A03G00757280	ko00940	Phenylpropanoid biosynthesis	K05350	4.94001	12.7234
TraesSYM4B03G02271730	ko00940	Phenylpropanoid biosynthesis	K09756	6.36624	0.55058
TraesSYM3D03G01860780	ko00940	Phenylpropanoid biosynthesis	K00430	0.345428	0.155825
TraesSYM3D03G01860780	ko00940	Phenylpropanoid biosynthesis	K00430	0.345428	0.155825
TraesSYM3D03G01860780	ko00940	Phenylpropanoid biosynthesis	K00430	0.345428	0.155825
TraesSYM2D03G01200390	ko00940	Phenylpropanoid biosynthesis	K00430	20.0474	5.3033
TraesSYM1D03G00442700	ko00940	Phenylpropanoid biosynthesis	K13065	0	0.498607
TraesSYM3A03G01515370	ko00940	Phenylpropanoid biosynthesis	K01188	0.072737	0
TraesSYM4D03G02457510	ko00940	Phenylpropanoid biosynthesis	K09756	2.21822	5.39662
TraesSYM7D03G04498790	ko00940	Phenylpropanoid biosynthesis	K00430	0.049533	0
TraesSYM6B03G03382120	ko00940	Phenylpropanoid biosynthesis	K00430	0.354717	0
TraesSYM5B03G02919220	ko00940	Phenylpropanoid biosynthesis	K00430	2.00968	6.31293
TraesSYM3B03G01555880	ko00940	Phenylpropanoid biosynthesis	K13065	0.307976	15.8582
TraesSYM7A03G03904850	ko00940	Phenylpropanoid biosynthesis	K00430	0.023671	0
TraesSYM2A03G00619520	ko00940	Phenylpropanoid biosynthesis	K00430	0.313945	0.145701
TraesSYM3D03G01946440	ko00940	Phenylpropanoid biosynthesis	K01188	1.24517	4.88602
TraesSYM3D03G01946440	ko00940	Phenylpropanoid biosynthesis	K01188	1.24517	4.88602
TraesSYM3D03G01946440	ko00940	Phenylpropanoid biosynthesis	K01188	1.24517	4.88602
TraesSYM2D03G01280790	ko00940	Phenylpropanoid biosynthesis	K00430	0	0.076035
TraesSYM3D03G01853710	ko00940	Phenylpropanoid biosynthesis	K22395	0.015759	0.035119
TraesSYM2D03G01284530	ko00940	Phenylpropanoid biosynthesis	K00430	0	0.182603
TraesSYM5D03G03105100	ko00940	Phenylpropanoid biosynthesis	K13065	0.191165	4.53578
TraesSYM2D03G01321240	ko00940	Phenylpropanoid biosynthesis	K00430	0.315303	0.027017
TraesSYM7B03G04092660	ko00940	Phenylpropanoid biosynthesis	K01188	0.031782	0.088535
TraesSYM7B03G04057390	ko00940	Phenylpropanoid biosynthesis	K01188	0.323511	9.61445
TraesSYM7B03G04057390	ko00940	Phenylpropanoid biosynthesis	K01188	0.323511	9.61445
TraesSYM7B03G04057390	ko00940	Phenylpropanoid biosynthesis	K01188	0.323511	9.61445
TraesSYM7B03G04057390	ko00940	Phenylpropanoid biosynthesis	K01188	0.323511	9.61445
TraesSYM7B03G04057390	ko00940	Phenylpropanoid biosynthesis	K01188	0.323511	9.61445
TraesSYM7D03G04407330	ko00940	Phenylpropanoid biosynthesis	K00430	0.038553	0
TraesSYM3A03G01468890	ko00940	Phenylpropanoid biosynthesis	K00430	1.40749	30.758
TraesSYM2D03G01129230	ko00940	Phenylpropanoid biosynthesis	K00430	0.075982	0.761709
TraesSYM7D03G04375010	ko00940	Phenylpropanoid biosynthesis	K13065	0.108287	0.217236
TraesSYM2D03G01296410	ko00940	Phenylpropanoid biosynthesis	K00430	0	0.099813
TraesSYM4A03G02031130	ko00940	Phenylpropanoid biosynthesis	K13065	0	0.020963
TraesSYM2B03G01038550	ko00940	Phenylpropanoid biosynthesis	K00083	0	0.06148
TraesSYM5A03G02740350	ko00940	Phenylpropanoid biosynthesis	K13065	4.7716	29.8627
TraesSYM7D03G04392100	ko00940	Phenylpropanoid biosynthesis	K00430	0.042871	0
TraesSYM1A03G00012070	ko00940	Phenylpropanoid biosynthesis	K10775	0	0.172384
TraesSYM3B03G01643670	ko00940	Phenylpropanoid biosynthesis	K00430	6.11034	0.675215
TraesSYM7D03G04479110	ko00940	Phenylpropanoid biosynthesis	K22395	0.062568	0.125508
TraesSYM7D03G04374650	ko00940	Phenylpropanoid biosynthesis	K09753	0.100883	0
TraesSYM7D03G04374650	ko00940	Phenylpropanoid biosynthesis	K09753	0.100883	0
TraesSYM4B03G02382230	ko00940	Phenylpropanoid biosynthesis	K01188	0.13844	0.678798
TraesSYM1B03G00238490	ko00940	Phenylpropanoid biosynthesis	K00430	61.1407	0.311186
TraesSYM1B03G00238490	ko00940	Phenylpropanoid biosynthesis	K00430	61.1407	0.311186
TraesSYM6D03G03707340	ko00940	Phenylpropanoid biosynthesis	K13065	0.105421	0
TraesSYM3B03G01719920	ko00940	Phenylpropanoid biosynthesis	K01188	0.011794	0.052575
TraesSYM3B03G01719920	ko00940	Phenylpropanoid biosynthesis	K01188	0.011794	0.052575
TraesSYM3B03G01807620	ko00940	Phenylpropanoid biosynthesis	K00430	0.071287	0.31934
TraesSYM1A03G00098710	ko00940	Phenylpropanoid biosynthesis	K01904	0	0.01263
TraesSYM3D03G01881030	ko00940	Phenylpropanoid biosynthesis	K01188	0	0.030511
TraesSYM7A03G03902640	ko00940	Phenylpropanoid biosynthesis	K00430	3.51107	9.76287
TraesSYM2B03G01085040	ko00940	Phenylpropanoid biosynthesis	K01188	0.102506	0
TraesSYM7A03G03908050	ko00940	Phenylpropanoid biosynthesis	K22395	0	0.020606
TraesSYM1B03G00227580	ko00940	Phenylpropanoid biosynthesis	K00430	0.019583	0
TraesSYM2B03G00997130	ko00940	Phenylpropanoid biosynthesis	K00430	0.113192	0.031517
TraesSYM1A03G00036590	ko00940	Phenylpropanoid biosynthesis	K10775	0.082574	0.02719
TraesSYM2A03G00768600	ko00940	Phenylpropanoid biosynthesis	K09756	1.31704	0.354248
TraesSYM2B03G01054620	ko00940	Phenylpropanoid biosynthesis	K13065	0	0.018832
TraesSYM7D03G04478860	ko00940	Phenylpropanoid biosynthesis	K22395	0	1.37098
TraesSYM1B03G00233590	ko00940	Phenylpropanoid biosynthesis	K13065	0	1.69735
TraesSYM7D03G04518230	ko00940	Phenylpropanoid biosynthesis	K00430	0.191392	0.02665
TraesSYM1D03G00438610	ko00940	Phenylpropanoid biosynthesis	K00430	0	0.466058
TraesSYM6A03G03231200	ko00940	Phenylpropanoid biosynthesis	K01904	3.9913	14.6907
TraesSYM3A03G01510690	ko00940	Phenylpropanoid biosynthesis	K01904	0.055332	0
TraesSYM2D03G01248870	ko00940	Phenylpropanoid biosynthesis	K10775	4.08031	19.1558
TraesSYM5A03G02731170	ko00940	Phenylpropanoid biosynthesis	K09756	0.267403	17.6158
TraesSYM5A03G02731170	ko00940	Phenylpropanoid biosynthesis	K09756	0.267403	17.6158
TraesSYM2A03G00589950	ko00940	Phenylpropanoid biosynthesis	K09755	0.135717	0
TraesSYM4D03G02487740	ko00940	Phenylpropanoid biosynthesis	K00430	0	0.052801
TraesSYM4A03G02031070	ko00940	Phenylpropanoid biosynthesis	K13065	0	0.027259
TraesSYM7B03G04247960	ko00940	Phenylpropanoid biosynthesis	K00430	0	0.068605
TraesSYM2B03G01085220	ko00940	Phenylpropanoid biosynthesis	K01188	0.374243	0.026946
TraesSYM6B03G03528220	ko00940	Phenylpropanoid biosynthesis	K00430	0.041972	0
TraesSYM5A03G02617500	ko00940	Phenylpropanoid biosynthesis	K09753	0.340901	6.53684
TraesSYM6D03G03683780	ko00940	Phenylpropanoid biosynthesis	K10775	0.101923	0.35367
TraesSYM5A03G02762320	ko00940	Phenylpropanoid biosynthesis	K00430	0.036577	0.081505
TraesSYM6D03G03707230	ko00940	Phenylpropanoid biosynthesis	K09756	0	0.120411
TraesSYM5D03G03078470	ko00940	Phenylpropanoid biosynthesis	K00588	0	0.217863
TraesSYM6B03G03537390	ko00940	Phenylpropanoid biosynthesis	K00430	0.801591	0
TraesSYM7D03G04374880	ko00940	Phenylpropanoid biosynthesis	K13065	0	0.618969
TraesSYM7A03G03770730	ko00940	Phenylpropanoid biosynthesis	K00588	1.31044	3.15416
TraesSYM5B03G02953680	ko00940	Phenylpropanoid biosynthesis	K09756	0.513104	0.063531
TraesSYM5B03G02953680	ko00940	Phenylpropanoid biosynthesis	K09756	0.513104	0.063531
TraesSYM1A03G00033510	ko00940	Phenylpropanoid biosynthesis	K13065	0	3.31391
TraesSYM3A03G01515010	ko00940	Phenylpropanoid biosynthesis	K01188	68.8903	15.0779
TraesSYM3A03G01515010	ko00940	Phenylpropanoid biosynthesis	K01188	68.8903	15.0779
TraesSYM2A03G00598160	ko00940	Phenylpropanoid biosynthesis	K09756	0.464763	0.044427
TraesSYM7B03G04273570	ko00940	Phenylpropanoid biosynthesis	K00430	0.332965	0
TraesSYM1B03G00201920	ko00940	Phenylpropanoid biosynthesis	K10775	0	0.071874
TraesSYM7B03G04122510	ko00940	Phenylpropanoid biosynthesis	K13065	8.61791	23.6354
TraesSYM1A03G00090780	ko00940	Phenylpropanoid biosynthesis	K09755	0.592145	2.88441
TraesSYM5A03G02762310	ko00940	Phenylpropanoid biosynthesis	K00430	0	0.95243
TraesSYM1A03G00139660	ko00940	Phenylpropanoid biosynthesis	K09754	2.88911	12.9662
TraesSYM7D03G04464650	ko00940	Phenylpropanoid biosynthesis	K00430	0	0.074122
TraesSYM2D03G01218380	ko00940	Phenylpropanoid biosynthesis	K00487	0.238707	0
TraesSYM5A03G02715130	ko00940	Phenylpropanoid biosynthesis	K22395	0.169759	0.429904
TraesSYM4B03G02298660	ko00940	Phenylpropanoid biosynthesis	K00430	0.023268	0.2596
TraesSYM4B03G02298660	ko00940	Phenylpropanoid biosynthesis	K00430	0.023268	0.2596
TraesSYM2D03G01106100	ko00940	Phenylpropanoid biosynthesis	K13065	0	0.075714
TraesSYM1B03G00401410	ko00940	Phenylpropanoid biosynthesis	K22395	0	0.128682
TraesSYM7A03G03906930	ko00940	Phenylpropanoid biosynthesis	K00083	0.518845	1.19894
TraesSYM3B03G01807560	ko00940	Phenylpropanoid biosynthesis	K00430	0.319707	13.5678
TraesSYM2B03G01090750	ko00940	Phenylpropanoid biosynthesis	K00430	0.023268	0.103678
TraesSYM2A03G00619670	ko00940	Phenylpropanoid biosynthesis	K00430	0.077618	0.027752
TraesSYM7B03G04094980	ko00940	Phenylpropanoid biosynthesis	K00430	0.422287	0.166025
TraesSYM2A03G00785750	ko00940	Phenylpropanoid biosynthesis	K00430	0.254383	0.850236
TraesSYM3D03G01945690	ko00940	Phenylpropanoid biosynthesis	K00430	0.019804	0
TraesSYM7D03G04481710	ko00940	Phenylpropanoid biosynthesis	K00083	0	0.046286
TraesSYM3A03G01543090	ko00940	Phenylpropanoid biosynthesis	K00430	0.024398	1.4099
TraesSYM5B03G02911420	ko00940	Phenylpropanoid biosynthesis	K00430	0.515649	3.72348
TraesSYM7A03G03837980	ko00940	Phenylpropanoid biosynthesis	K00588	2.1088	10.1411
TraesSYM2A03G00822530	ko00940	Phenylpropanoid biosynthesis	K00430	0.022461	1.0509
TraesSYM4B03G02271700	ko00940	Phenylpropanoid biosynthesis	K09756	2.0146	13.1626
TraesSYM3D03G01951500	ko00940	Phenylpropanoid biosynthesis	K09756	1.06872	17.4897
TraesSYM2B03G01006890	ko00940	Phenylpropanoid biosynthesis	K10775	0.801292	8.46157
TraesSYM6A03G03343000	ko00940	Phenylpropanoid biosynthesis	K00083	29.5772	98.4414
TraesSYM4A03G02160860	ko00940	Phenylpropanoid biosynthesis	K09756	0	0.015453
TraesSYM4A03G02160860	ko00940	Phenylpropanoid biosynthesis	K09756	0	0.015453
TraesSYM5D03G03033500	ko00940	Phenylpropanoid biosynthesis	K00430	0.222014	0.876404
TraesSYM1D03G00438590	ko00940	Phenylpropanoid biosynthesis	K00430	0	0.413674
TraesSYM6D03G03679710	ko00940	Phenylpropanoid biosynthesis	K13065	5.99496	15.401
TraesSYM5A03G02740390	ko00940	Phenylpropanoid biosynthesis	K13065	0	0.13983
TraesSYM2A03G00792900	ko00940	Phenylpropanoid biosynthesis	K09755	0.05917	0.428577
TraesSYM4A03G02204770	ko00940	Phenylpropanoid biosynthesis	K10775	0.097716	3.47977
TraesSYM3B03G01713550	ko00940	Phenylpropanoid biosynthesis	K13065	0.017876	0.061997
TraesSYM2D03G01248820	ko00940	Phenylpropanoid biosynthesis	K10775	4.76781	17.3041
TraesSYM2D03G01321160	ko00940	Phenylpropanoid biosynthesis	K00430	0.605692	0.265084
TraesSYM2D03G01296050	ko00940	Phenylpropanoid biosynthesis	K00430	0	0.11273
TraesSYM7A03G03911660	ko00940	Phenylpropanoid biosynthesis	K01188	0.038221	0.014198
TraesSYM4B03G02298650	ko00940	Phenylpropanoid biosynthesis	K00430	0	0.123914
TraesSYM2A03G00757200	ko00940	Phenylpropanoid biosynthesis	K05350	0.149817	0.901494
TraesSYM1A03G00029320	ko00940	Phenylpropanoid biosynthesis	K00430	0.081185	1.06744
TraesSYM2A03G00631380	ko00940	Phenylpropanoid biosynthesis	K01904	0	0.465741
TraesSYM1D03G00438480	ko00940	Phenylpropanoid biosynthesis	K00430	0	0.240142
TraesSYM1B03G00347030	ko00940	Phenylpropanoid biosynthesis	K00430	0.034678	0.15445
TraesSYM5A03G02759200	ko00940	Phenylpropanoid biosynthesis	K01188	2.18953	18.6965
TraesSYM5A03G02759200	ko00940	Phenylpropanoid biosynthesis	K01188	2.18953	18.6965
TraesSYM5A03G02759200	ko00940	Phenylpropanoid biosynthesis	K01188	2.18953	18.6965
TraesSYM5D03G03059370	ko00940	Phenylpropanoid biosynthesis	K00083	0.143688	0.906969
TraesSYM6B03G03440590	ko00940	Phenylpropanoid biosynthesis	K01904	10.0899	29.7182
TraesSYM3A03G01515090	ko00940	Phenylpropanoid biosynthesis	K01188	0.087163	0.921669
TraesSYM2D03G01320780	ko00940	Phenylpropanoid biosynthesis	K00430	0.122066	1.13326
TraesSYM2B03G01006950	ko00940	Phenylpropanoid biosynthesis	K10775	4.33021	11.4373
TraesSYM6D03G03734250	ko00940	Phenylpropanoid biosynthesis	K00083	0	0.218545
TraesSYM6D03G03601330	ko00940	Phenylpropanoid biosynthesis	K00430	23.7139	0.320314
TraesSYM6D03G03601330	ko00940	Phenylpropanoid biosynthesis	K00430	23.7139	0.320314
TraesSYM5D03G03081240	ko00940	Phenylpropanoid biosynthesis	K01188	3.2029	0.297422
TraesSYM1D03G00578110	ko00940	Phenylpropanoid biosynthesis	K22395	0	0.080721
TraesSYM2B03G00877000	ko00940	Phenylpropanoid biosynthesis	K00430	22.7366	4.47023
TraesSYM1A03G00139670	ko00940	Phenylpropanoid biosynthesis	K00128	0.682936	7.25453
TraesSYM6B03G03567000	ko00940	Phenylpropanoid biosynthesis	K09753	0	0.027097
TraesSYM1B03G00188110	ko00940	Phenylpropanoid biosynthesis	K13065	0.0496	0.276379
TraesSYM1B03G00188110	ko00940	Phenylpropanoid biosynthesis	K13065	0.0496	0.276379
TraesSYM7D03G04488530	ko00940	Phenylpropanoid biosynthesis	K00487	0.014775	0
TraesSYM4B03G02435890	ko00940	Phenylpropanoid biosynthesis	K13065	0.467291	5.45389
TraesSYM7B03G04092670	ko00940	Phenylpropanoid biosynthesis	K01188	0.014411	0.160593
TraesSYM7B03G04092670	ko00940	Phenylpropanoid biosynthesis	K01188	0.014411	0.160593
TraesSYM1B03G00227320	ko00940	Phenylpropanoid biosynthesis	K00430	0.39621	0.919109
TraesSYM2A03G00632280	ko00940	Phenylpropanoid biosynthesis	K00430	0	0.057085
TraesSYM3D03G01884260	ko00940	Phenylpropanoid biosynthesis	K00430	0.02318	0
TraesSYM6A03G03189110	ko00940	Phenylpropanoid biosynthesis	K00430	1.24275	0
TraesSYM3B03G01709100	ko00940	Phenylpropanoid biosynthesis	K00430	0	0.049015
TraesSYM2B03G01085120	ko00940	Phenylpropanoid biosynthesis	K01188	0.011978	0
TraesSYM6B03G03566920	ko00940	Phenylpropanoid biosynthesis	K09753	0.04259	0
TraesSYM7A03G03918870	ko00940	Phenylpropanoid biosynthesis	K00083	0	0.10173
TraesSYM4D03G02521320	ko00940	Phenylpropanoid biosynthesis	K00430	0	0.08593
TraesSYM7A03G03840640	ko00940	Phenylpropanoid biosynthesis	K01188	8.27218	0.138044
TraesSYM1D03G00444940	ko00940	Phenylpropanoid biosynthesis	K00430	0.135883	0.025229
TraesSYM2A03G00614080	ko00940	Phenylpropanoid biosynthesis	K01904	0.049249	0.10281
TraesSYM1D03G00444980	ko00940	Phenylpropanoid biosynthesis	K00430	5.19406	2.44585
TraesSYM5D03G03091470	ko00940	Phenylpropanoid biosynthesis	K01188	1.51714	3.39323
TraesSYM2D03G01205860	ko00940	Phenylpropanoid biosynthesis	K01904	0.014378	0
TraesSYM5D03G03059450	ko00940	Phenylpropanoid biosynthesis	K00083	6.21546	0.60543
TraesSYM2B03G01058390	ko00940	Phenylpropanoid biosynthesis	K00430	0	0.023261
TraesSYM4A03G02041270	ko00940	Phenylpropanoid biosynthesis	K01904	6.4271	18.4865
TraesSYM1A03G00029200	ko00940	Phenylpropanoid biosynthesis	K00430	0	0.024662
TraesSYM6A03G03222110	ko00940	Phenylpropanoid biosynthesis	K09756	0	0.037039
TraesSYM3D03G02021440	ko00940	Phenylpropanoid biosynthesis	K00430	7.83806	93.7443
TraesSYM7A03G03948020	ko00940	Phenylpropanoid biosynthesis	K00430	0.04658	0
TraesSYM6B03G03382010	ko00940	Phenylpropanoid biosynthesis	K00430	0.023924	0
TraesSYM1D03G00461770	ko00940	Phenylpropanoid biosynthesis	K00430	0.248158	0.945498
TraesSYM6A03G03181540	ko00940	Phenylpropanoid biosynthesis	K13065	0.042277	0
TraesSYM6A03G03315280	ko00940	Phenylpropanoid biosynthesis	K13065	0.036522	0
TraesSYM2B03G00997330	ko00940	Phenylpropanoid biosynthesis	K00430	0.055261	0.12599
TraesSYM3B03G01640910	ko00940	Phenylpropanoid biosynthesis	K00430	0	0.026964
TraesSYM1A03G00099950	ko00940	Phenylpropanoid biosynthesis	K00430	0.023111	0
TraesSYM2D03G01289450	ko00940	Phenylpropanoid biosynthesis	K09755	0	0.018334
TraesSYM1D03G00421640	ko00940	Phenylpropanoid biosynthesis	K10775	0.348975	1.85652
TraesSYM2D03G01238680	ko00940	Phenylpropanoid biosynthesis	K00430	0.021443	0.047777
TraesSYM3B03G01702700	ko00940	Phenylpropanoid biosynthesis	K09756	0.839105	1.79956
TraesSYM7A03G03925040	ko00940	Phenylpropanoid biosynthesis	K09753	0.080717	0.030168
TraesSYM7B03G04216250	ko00940	Phenylpropanoid biosynthesis	K00430	6.01634	25.4857
TraesSYM1B03G00233450	ko00940	Phenylpropanoid biosynthesis	K13065	0	2.21302
TraesSYM1B03G00227800	ko00940	Phenylpropanoid biosynthesis	K00430	0	0.149583
TraesSYM4B03G02420760	ko00940	Phenylpropanoid biosynthesis	K09756	2.87476	10.32
TraesSYM3A03G01469640	ko00940	Phenylpropanoid biosynthesis	K01188	0.817762	5.36505
TraesSYM6B03G03450670	ko00940	Phenylpropanoid biosynthesis	K00083	0.420411	3.93141
TraesSYM3D03G01884280	ko00940	Phenylpropanoid biosynthesis	K00430	0	0.049636
TraesSYM7D03G04403270	ko00940	Phenylpropanoid biosynthesis	K00430	0	0.031018
TraesSYM7D03G04409440	ko00940	Phenylpropanoid biosynthesis	K00588	0	0.156545
TraesSYM3B03G01714830	ko00940	Phenylpropanoid biosynthesis	K00430	6.19855	15.1728
TraesSYM6A03G03189070	ko00940	Phenylpropanoid biosynthesis	K00430	0.110082	0
TraesSYM5A03G02818450	ko00940	Phenylpropanoid biosynthesis	K13065	0.30952	4.68753
TraesSYM1B03G00227700	ko00940	Phenylpropanoid biosynthesis	K00430	0	0.488779
TraesSYM3B03G01640780	ko00940	Phenylpropanoid biosynthesis	K00430	0.025044	0
TraesSYM3B03G01557640	ko00940	Phenylpropanoid biosynthesis	K05350	0	0.020331
TraesSYM4B03G02420740	ko00940	Phenylpropanoid biosynthesis	K09756	1.52356	5.07781
TraesSYM2D03G01124460	ko00940	Phenylpropanoid biosynthesis	K01188	0.034602	0.127976
TraesSYM2A03G00604610	ko00940	Phenylpropanoid biosynthesis	K00083	0.212363	2.5273
TraesSYM2A03G00619620	ko00940	Phenylpropanoid biosynthesis	K00430	0.524125	0.240614
TraesSYM3D03G01992660	ko00940	Phenylpropanoid biosynthesis	K01188	16.9827	97.8531
TraesSYM3D03G01992660	ko00940	Phenylpropanoid biosynthesis	K01188	16.9827	97.8531
TraesSYM7D03G04399120	ko00940	Phenylpropanoid biosynthesis	K00430	0.977227	8.52753
TraesSYM2A03G00619550	ko00940	Phenylpropanoid biosynthesis	K00430	0.034678	0
TraesSYM2A03G00771830	ko00940	Phenylpropanoid biosynthesis	K09756	0	0.037542
TraesSYM3D03G01953930	ko00940	Phenylpropanoid biosynthesis	K01188	0.138951	0.051596
TraesSYM7D03G04409320	ko00940	Phenylpropanoid biosynthesis	K00588	15.6076	31.3211
TraesSYM2A03G00789230	ko00940	Phenylpropanoid biosynthesis	K05349	0.011416	0.025446
TraesSYM2A03G00789230	ko00940	Phenylpropanoid biosynthesis	K05349	0.011416	0.025446
TraesSYM2A03G00789230	ko00940	Phenylpropanoid biosynthesis	K05349	0.011416	0.025446
TraesSYM2B03G00876730	ko00940	Phenylpropanoid biosynthesis	K00430	0.164431	0
TraesSYM5D03G03123460	ko00940	Phenylpropanoid biosynthesis	K01188	1.45754	4.90626
TraesSYM5D03G03123460	ko00940	Phenylpropanoid biosynthesis	K01188	1.45754	4.90626
TraesSYM5D03G03123460	ko00940	Phenylpropanoid biosynthesis	K01188	1.45754	4.90626
TraesSYM5D03G03123460	ko00940	Phenylpropanoid biosynthesis	K01188	1.45754	4.90626
TraesSYM5D03G03123460	ko00940	Phenylpropanoid biosynthesis	K01188	1.45754	4.90626
TraesSYM3D03G01830710	ko00940	Phenylpropanoid biosynthesis	K09756	0	0.016097
TraesSYM2D03G01132930	ko00940	Phenylpropanoid biosynthesis	K00430	0	1.12783
TraesSYM3D03G02021360	ko00940	Phenylpropanoid biosynthesis	K00430	0	0.146996
TraesSYM4B03G02271570	ko00940	Phenylpropanoid biosynthesis	K09756	8.75191	1.65818
TraesSYM1A03G00151400	ko00940	Phenylpropanoid biosynthesis	K00430	0.794816	0.344335
TraesSYM3B03G01709870	ko00940	Phenylpropanoid biosynthesis	K01188	0.424079	1.79131
TraesSYM3B03G01709870	ko00940	Phenylpropanoid biosynthesis	K01188	0.424079	1.79131
TraesSYM3B03G01709870	ko00940	Phenylpropanoid biosynthesis	K01188	0.424079	1.79131
TraesSYM1A03G00090210	ko00940	Phenylpropanoid biosynthesis	K00430	1.53508	0.189345
TraesSYM4D03G02478340	ko00940	Phenylpropanoid biosynthesis	K00430	0	0.06794
TraesSYM4A03G02153800	ko00940	Phenylpropanoid biosynthesis	K00430	0	0.048754
TraesSYM2A03G00596400	ko00940	Phenylpropanoid biosynthesis	K05350	3.76959	1.77154
TraesSYM1D03G00416120	ko00940	Phenylpropanoid biosynthesis	K13065	0.063523	0.017696
TraesSYM1D03G00416120	ko00940	Phenylpropanoid biosynthesis	K13065	0.063523	0.017696
TraesSYM7B03G04053820	ko00940	Phenylpropanoid biosynthesis	K00430	0	3.74789
TraesSYM3B03G01767690	ko00940	Phenylpropanoid biosynthesis	K00083	6.31143	17.4443
TraesSYM3B03G01767690	ko00940	Phenylpropanoid biosynthesis	K00083	6.31143	17.4443
TraesSYM3B03G01767690	ko00940	Phenylpropanoid biosynthesis	K00083	6.31143	17.4443
TraesSYM3B03G01767690	ko00940	Phenylpropanoid biosynthesis	K00083	6.31143	17.4443
TraesSYM2B03G01061480	ko00940	Phenylpropanoid biosynthesis	K00430	0	0.027017
TraesSYM2D03G01230940	ko00940	Phenylpropanoid biosynthesis	K01188	0	0.016705
TraesSYM7B03G04259570	ko00940	Phenylpropanoid biosynthesis	K01188	0.188919	0.406718
TraesSYM4B03G02344080	ko00940	Phenylpropanoid biosynthesis	K00430	0.033137	0
TraesSYM6B03G03561750	ko00940	Phenylpropanoid biosynthesis	K00083	0.021149	0.706816
TraesSYM2B03G00987420	ko00940	Phenylpropanoid biosynthesis	K09756	0.025698	0.181132
TraesSYM2B03G00854740	ko00940	Phenylpropanoid biosynthesis	K00083	0.492318	2.66393
TraesSYM6D03G03591660	ko00940	Phenylpropanoid biosynthesis	K13065	0.1662	0.534947
TraesSYM3B03G01744680	ko00940	Phenylpropanoid biosynthesis	K01188	11.2036	5.28252
TraesSYM1B03G00233550	ko00940	Phenylpropanoid biosynthesis	K13065	0	0.546292
TraesSYM2B03G00877170	ko00940	Phenylpropanoid biosynthesis	K00430	8.49915	0.883081
TraesSYM4A03G02136010	ko00940	Phenylpropanoid biosynthesis	K00430	0	1.46442
TraesSYM6D03G03647390	ko00940	Phenylpropanoid biosynthesis	K00083	0.971408	8.54392
TraesSYM6D03G03647390	ko00940	Phenylpropanoid biosynthesis	K00083	0.971408	8.54392
TraesSYM5D03G03095590	ko00940	Phenylpropanoid biosynthesis	K09756	0.016388	0.11157
TraesSYM5B03G02901760	ko00940	Phenylpropanoid biosynthesis	K00430	0.691655	0.01976
TraesSYM7B03G04053810	ko00940	Phenylpropanoid biosynthesis	K00430	0.018849	0
TraesSYM6B03G03570310	ko00940	Phenylpropanoid biosynthesis	K09756	0.037213	0
TraesSYM6D03G03734310	ko00940	Phenylpropanoid biosynthesis	K00083	0	0.024446
TraesSYM6A03G03346940	ko00940	Phenylpropanoid biosynthesis	K09753	0	0.04871
TraesSYM6A03G03324490	ko00940	Phenylpropanoid biosynthesis	K00430	0.045928	0.486045
TraesSYM7A03G03802810	ko00940	Phenylpropanoid biosynthesis	K09753	0.020378	0.068108
TraesSYM2D03G01248790	ko00940	Phenylpropanoid biosynthesis	K10775	30.713	62.6271
TraesSYM6D03G03601310	ko00940	Phenylpropanoid biosynthesis	K00430	0.298761	0
TraesSYM7A03G03957800	ko00940	Phenylpropanoid biosynthesis	K00430	0.100176	0
TraesSYM6B03G03561770	ko00940	Phenylpropanoid biosynthesis	K00083	16.5173	121.806
TraesSYM1D03G00442540	ko00940	Phenylpropanoid biosynthesis	K13065	0	2.8396
TraesSYM6B03G03382140	ko00940	Phenylpropanoid biosynthesis	K00430	47.0052	0.278795
TraesSYM2A03G00746680	ko00940	Phenylpropanoid biosynthesis	K00430	0	0.020699
TraesSYM2A03G00746680	ko00940	Phenylpropanoid biosynthesis	K00430	0	0.020699
TraesSYM2D03G01320770	ko00940	Phenylpropanoid biosynthesis	K00430	0	0.462654
TraesSYM5B03G02895700	ko00940	Phenylpropanoid biosynthesis	K01188	3.52375	0.19799
TraesSYM4D03G02478130	ko00940	Phenylpropanoid biosynthesis	K00430	0.052324	1.15042
TraesSYM5D03G03075190	ko00940	Phenylpropanoid biosynthesis	K00430	4.90525	0.871249
TraesSYM1D03G00438510	ko00940	Phenylpropanoid biosynthesis	K00430	0	0.158665
TraesSYM6A03G03181470	ko00940	Phenylpropanoid biosynthesis	K13065	0.034874	0.154815
TraesSYM5A03G02726520	ko00940	Phenylpropanoid biosynthesis	K01188	0	0.017578
TraesSYM7A03G03836230	ko00940	Phenylpropanoid biosynthesis	K00430	0	0.063145
TraesSYM6A03G03343020	ko00940	Phenylpropanoid biosynthesis	K00083	0	0.226006
TraesSYM4B03G02263060	ko00940	Phenylpropanoid biosynthesis	K05350	1.05065	0.228087
TraesSYM2B03G01021210	ko00940	Phenylpropanoid biosynthesis	K09756	0.113497	0.047908
TraesSYM2B03G01021210	ko00940	Phenylpropanoid biosynthesis	K09756	0.113497	0.047908
TraesSYM2B03G01021210	ko00940	Phenylpropanoid biosynthesis	K09756	0.113497	0.047908
TraesSYM2B03G01038120	ko00940	Phenylpropanoid biosynthesis	K09756	0.011649	0
TraesSYM7B03G04092740	ko00940	Phenylpropanoid biosynthesis	K01188	9.57541	139.262
TraesSYM5A03G02759190	ko00940	Phenylpropanoid biosynthesis	K01188	0.012013	0.03902
TraesSYM5A03G02759190	ko00940	Phenylpropanoid biosynthesis	K01188	0.012013	0.03902
TraesSYM7A03G03833870	ko00940	Phenylpropanoid biosynthesis	K01188	0	0.083213
TraesSYM1B03G00348740	ko00940	Phenylpropanoid biosynthesis	K09754	2.46788	6.51981
TraesSYM1B03G00238450	ko00940	Phenylpropanoid biosynthesis	K00430	0.04237	0.094404
TraesSYM4B03G02284370	ko00940	Phenylpropanoid biosynthesis	K09756	0	0.016059
TraesSYM4B03G02423740	ko00940	Phenylpropanoid biosynthesis	K00430	0.018567	0.206835
TraesSYM2A03G00755960	ko00940	Phenylpropanoid biosynthesis	K10775	4.7795	14.1338
TraesSYM5B03G02939150	ko00940	Phenylpropanoid biosynthesis	K13065	0.023356	0.052036
TraesSYM2B03G01054890	ko00940	Phenylpropanoid biosynthesis	K13065	0	0.019507
TraesSYM1A03G00179070	ko00940	Phenylpropanoid biosynthesis	K22395	0.014652	0.032654
TraesSYM2D03G01261250	ko00940	Phenylpropanoid biosynthesis	K09756	0.189212	0.404132
TraesSYM2D03G01162420	ko00940	Phenylpropanoid biosynthesis	K10775	1.07693	2.3251
TraesSYM2D03G01129440	ko00940	Phenylpropanoid biosynthesis	K00430	0.261652	0.024291
TraesSYM6B03G03372790	ko00940	Phenylpropanoid biosynthesis	K13065	0.017	0
TraesSYM7B03G04057680	ko00940	Phenylpropanoid biosynthesis	K01188	0.291772	0.117401
TraesSYM7B03G04057680	ko00940	Phenylpropanoid biosynthesis	K01188	0.291772	0.117401
TraesSYM7B03G04104450	ko00940	Phenylpropanoid biosynthesis	K01188	0.069928	0
TraesSYM7B03G04227320	ko00940	Phenylpropanoid biosynthesis	K22395	0.227788	0.738258
TraesSYM7B03G04227320	ko00940	Phenylpropanoid biosynthesis	K22395	0.227788	0.738258
TraesSYM6B03G03570760	ko00940	Phenylpropanoid biosynthesis	K13065	0	0.060015
TraesSYM3B03G01767100	ko00940	Phenylpropanoid biosynthesis	K01188	35.3837	3.68493
TraesSYM3B03G01767100	ko00940	Phenylpropanoid biosynthesis	K01188	35.3837	3.68493
TraesSYM3A03G01398810	ko00940	Phenylpropanoid biosynthesis	K00430	0	0.054355
TraesSYM7D03G04488020	ko00940	Phenylpropanoid biosynthesis	K09753	0	0.069764
TraesSYM7D03G04508310	ko00940	Phenylpropanoid biosynthesis	K01188	0.011817	0.447746
TraesSYM4A03G02136040	ko00940	Phenylpropanoid biosynthesis	K00430	0.026218	2.10511
TraesSYM2D03G01143780	ko00940	Phenylpropanoid biosynthesis	K00430	0	0.521029
TraesSYM3B03G01767180	ko00940	Phenylpropanoid biosynthesis	K01188	0.437161	2.13575
TraesSYM3B03G01767180	ko00940	Phenylpropanoid biosynthesis	K01188	0.437161	2.13575
TraesSYM5B03G02907460	ko00940	Phenylpropanoid biosynthesis	K01904	0.146038	2.71227
TraesSYM5A03G02696630	ko00940	Phenylpropanoid biosynthesis	K00083	23.5363	0.433807
TraesSYM2B03G00869420	ko00940	Phenylpropanoid biosynthesis	K01188	0.044558	0.110532
TraesSYM5D03G03009250	ko00940	Phenylpropanoid biosynthesis	K00430	0.168396	0
TraesSYM3D03G01992830	ko00940	Phenylpropanoid biosynthesis	K01188	2.11422	0.523498
TraesSYM7A03G03965400	ko00940	Phenylpropanoid biosynthesis	K01904	1.84017	0.404353
TraesSYM3A03G01542560	ko00940	Phenylpropanoid biosynthesis	K00430	0	0.129966
TraesSYM2A03G00619600	ko00940	Phenylpropanoid biosynthesis	K00430	0.285976	0.07964
TraesSYM2A03G00619600	ko00940	Phenylpropanoid biosynthesis	K00430	0.285976	0.07964
TraesSYM7A03G03939050	ko00940	Phenylpropanoid biosynthesis	K00430	0.088879	0
TraesSYM4B03G02345630	ko00940	Phenylpropanoid biosynthesis	K00430	0	0.021629
TraesSYM7A03G03907670	ko00940	Phenylpropanoid biosynthesis	K00430	2.2328	0.130877
TraesSYM2B03G00889790	ko00940	Phenylpropanoid biosynthesis	K05350	0.014748	0.149744
TraesSYM2B03G00889790	ko00940	Phenylpropanoid biosynthesis	K05350	0.014748	0.149744
TraesSYM3D03G01992620	ko00940	Phenylpropanoid biosynthesis	K01188	112.138	6.9052
TraesSYM3D03G01992620	ko00940	Phenylpropanoid biosynthesis	K01188	112.138	6.9052
TraesSYM3D03G01992620	ko00940	Phenylpropanoid biosynthesis	K01188	112.138	6.9052
TraesSYM3D03G01992620	ko00940	Phenylpropanoid biosynthesis	K01188	112.138	6.9052
TraesSYM6D03G03636830	ko00940	Phenylpropanoid biosynthesis	K09753	6.54081	13.3353
TraesSYM6D03G03636830	ko00940	Phenylpropanoid biosynthesis	K09753	6.54081	13.3353
TraesSYM2A03G00650720	ko00940	Phenylpropanoid biosynthesis	K10775	0.149874	0.051393
TraesSYM2D03G01265800	ko00940	Phenylpropanoid biosynthesis	K00083	0	0.08311
TraesSYM6A03G03287140	ko00940	Phenylpropanoid biosynthesis	K10775	0.448921	3.64604
TraesSYM7B03G04070610	ko00940	Phenylpropanoid biosynthesis	K00430	0.096257	0
TraesSYM2D03G01321450	ko00940	Phenylpropanoid biosynthesis	K13065	0	0.040572
TraesSYM2D03G01129450	ko00940	Phenylpropanoid biosynthesis	K00430	0.585591	2.0323
TraesSYM2A03G00604580	ko00940	Phenylpropanoid biosynthesis	K00083	0.096089	6.84194
TraesSYM5A03G02759230	ko00940	Phenylpropanoid biosynthesis	K01188	0.023469	0.078503
TraesSYM3A03G01498120	ko00940	Phenylpropanoid biosynthesis	K01188	11.4697	2.5846
TraesSYM3A03G01498700	ko00940	Phenylpropanoid biosynthesis	K09756	0	0.010056
TraesSYM6B03G03494320	ko00940	Phenylpropanoid biosynthesis	K10775	1.62224	3.88611
TraesSYM3A03G01490290	ko00940	Phenylpropanoid biosynthesis	K22395	0	0.046438
TraesSYM7B03G04202390	ko00940	Phenylpropanoid biosynthesis	K00430	0	0.351981
TraesSYM2D03G01218370	ko00940	Phenylpropanoid biosynthesis	K00487	0.042749	0
TraesSYM4D03G02553920	ko00940	Phenylpropanoid biosynthesis	K01188	0	0.04286
TraesSYM4D03G02553920	ko00940	Phenylpropanoid biosynthesis	K01188	0	0.04286
TraesSYM2A03G00768670	ko00940	Phenylpropanoid biosynthesis	K09756	0.419999	0.016715
TraesSYM2D03G01261270	ko00940	Phenylpropanoid biosynthesis	K09756	3.62829	19.9569
TraesSYM2D03G01261270	ko00940	Phenylpropanoid biosynthesis	K09756	3.62829	19.9569
TraesSYM2D03G01261270	ko00940	Phenylpropanoid biosynthesis	K09756	3.62829	19.9569
TraesSYM7B03G04107200	ko00940	Phenylpropanoid biosynthesis	K22395	0	0.061586
TraesSYM2B03G00895500	ko00940	Phenylpropanoid biosynthesis	K00430	0	0.052334
TraesSYM1B03G00296700	ko00940	Phenylpropanoid biosynthesis	K09755	4.98344	10.9464
TraesSYM1A03G00039900	ko00940	Phenylpropanoid biosynthesis	K00430	0.068572	0
TraesSYM1A03G00039900	ko00940	Phenylpropanoid biosynthesis	K00430	0.068572	0
TraesSYM4D03G02457520	ko00940	Phenylpropanoid biosynthesis	K09756	0.01707	0
TraesSYM7A03G03947980	ko00940	Phenylpropanoid biosynthesis	K00430	0.029379	0
TraesSYM7A03G03814480	ko00940	Phenylpropanoid biosynthesis	K01904	0.16956	1.00512
TraesSYM2A03G00600230	ko00941	Flavonoid biosynthesis	K00660	0.016705	0
TraesSYM2B03G01051460	ko00941	Flavonoid biosynthesis	K08695	0.35767	0.100694
TraesSYM7B03G04030080	ko00941	Flavonoid biosynthesis	K05277	0.160667	0.532842
TraesSYM5B03G02900040	ko00941	Flavonoid biosynthesis	K00588	3.46235	1.20814
TraesSYM6A03G03292270	ko00941	Flavonoid biosynthesis	K13065	2.80374	6.82291
TraesSYM2B03G01050880	ko00941	Flavonoid biosynthesis	K08695	0.024471	0
TraesSYM3B03G01675610	ko00941	Flavonoid biosynthesis	K13082	3.68807	10.2957
TraesSYM3B03G01675610	ko00941	Flavonoid biosynthesis	K13082	3.68807	10.2957
TraesSYM5D03G03066460	ko00941	Flavonoid biosynthesis	K13065	3.15889	8.01093
TraesSYM4B03G02404280	ko00941	Flavonoid biosynthesis	K13065	0	0.233155
TraesSYM1A03G00185700	ko00941	Flavonoid biosynthesis	K05280	16.9656	7.67312
TraesSYM3B03G01722040	ko00941	Flavonoid biosynthesis	K00487	3.38982	16.1326
TraesSYM6A03G03181530	ko00941	Flavonoid biosynthesis	K13065	0.045294	0
TraesSYM5B03G02834690	ko00941	Flavonoid biosynthesis	K13065	0	0.044922
TraesSYM7D03G04375110	ko00941	Flavonoid biosynthesis	K13065	0.018167	0.061265
TraesSYM6A03G03176400	ko00941	Flavonoid biosynthesis	K05277	1.69486	8.51936
TraesSYM7A03G03761180	ko00941	Flavonoid biosynthesis	K13083	0.16056	0.46926
TraesSYM5B03G02946000	ko00941	Flavonoid biosynthesis	K01859	0.370382	0.110021
TraesSYM7A03G03932400	ko00941	Flavonoid biosynthesis	K05280	0.08018	0.285895
TraesSYM7B03G04307260	ko00941	Flavonoid biosynthesis	K13065	4.77271	12.6609
TraesSYM1B03G00197300	ko00941	Flavonoid biosynthesis	K00660	0.187776	0.076317
TraesSYM3D03G02023690	ko00941	Flavonoid biosynthesis	K13065	6.07386	12.7325
TraesSYM3B03G01752670	ko00941	Flavonoid biosynthesis	K00660	0.098998	0.221725
TraesSYM2B03G00845340	ko00941	Flavonoid biosynthesis	K08695	0	1.56404
TraesSYM1B03G00197290	ko00941	Flavonoid biosynthesis	K00660	0.486123	0
TraesSYM6B03G03363120	ko00941	Flavonoid biosynthesis	K13083	0	0.017684
TraesSYM7B03G04078550	ko00941	Flavonoid biosynthesis	K13065	0	0.151847
TraesSYM6A03G03181300	ko00941	Flavonoid biosynthesis	K13065	0.724999	1.91964
TraesSYM1A03G00185680	ko00941	Flavonoid biosynthesis	K05280	0.018998	0.039663
TraesSYM2A03G00745750	ko00941	Flavonoid biosynthesis	K13065	5.93709	13.3449
TraesSYM7B03G04078890	ko00941	Flavonoid biosynthesis	K13065	0	0.021443
TraesSYM5D03G03152020	ko00941	Flavonoid biosynthesis	K00660	0.037382	0
TraesSYM5A03G02818510	ko00941	Flavonoid biosynthesis	K13065	0.10311	0.748784
TraesSYM4D03G02573080	ko00941	Flavonoid biosynthesis	K13065	0	0.021277
TraesSYM6B03G03489470	ko00941	Flavonoid biosynthesis	K13065	4.75022	13.4013
TraesSYM2B03G01050780	ko00941	Flavonoid biosynthesis	K08695	0	0.078427
TraesSYM1D03G00442490	ko00941	Flavonoid biosynthesis	K13065	0	0.044449
TraesSYM1D03G00537750	ko00941	Flavonoid biosynthesis	K09754	3.54974	7.23157
TraesSYM2D03G01289420	ko00941	Flavonoid biosynthesis	K13065	0	0.080012
TraesSYM7D03G04375140	ko00941	Flavonoid biosynthesis	K13065	0.07224	1.8983
TraesSYM3A03G01545820	ko00941	Flavonoid biosynthesis	K13065	0.258822	0.535553
TraesSYM4A03G02242760	ko00941	Flavonoid biosynthesis	K13065	0.284351	0.045256
TraesSYM4B03G02299770	ko00941	Flavonoid biosynthesis	K01859	0.33652	4.03165
TraesSYM7A03G03803080	ko00941	Flavonoid biosynthesis	K13065	0	0.506265
TraesSYM4B03G02438100	ko00941	Flavonoid biosynthesis	K09754	0.100131	0.018595
TraesSYM4A03G02135220	ko00941	Flavonoid biosynthesis	K01859	0.378851	5.1626
TraesSYM7B03G04242620	ko00941	Flavonoid biosynthesis	K05280	0.122159	0.408366
TraesSYM7D03G04375100	ko00941	Flavonoid biosynthesis	K13065	0	0.05911
TraesSYM5D03G03034220	ko00941	Flavonoid biosynthesis	K01859	67.6983	30.2233
TraesSYM5A03G02702730	ko00941	Flavonoid biosynthesis	K13065	5.1707	15.4405
TraesSYM2A03G00790050	ko00941	Flavonoid biosynthesis	K08695	0.4275	1.86977
TraesSYM2A03G00589790	ko00941	Flavonoid biosynthesis	K00660	0.060434	0
TraesSYM2A03G00589790	ko00941	Flavonoid biosynthesis	K00660	0.060434	0
TraesSYM2A03G00600350	ko00941	Flavonoid biosynthesis	K00660	0	0.025392
TraesSYM1A03G00185650	ko00941	Flavonoid biosynthesis	K05280	0.212657	0.019689
TraesSYM2D03G01286580	ko00941	Flavonoid biosynthesis	K08695	0.029135	0.178727
TraesSYM7B03G04078530	ko00941	Flavonoid biosynthesis	K13065	0	0.020809
TraesSYM5A03G02673840	ko00941	Flavonoid biosynthesis	K01859	48.8361	19.269
TraesSYM5D03G03105140	ko00941	Flavonoid biosynthesis	K13065	0	0.018068
TraesSYM6A03G03181520	ko00941	Flavonoid biosynthesis	K13065	0.124476	0
TraesSYM7A03G03980790	ko00941	Flavonoid biosynthesis	K13065	10.3891	41.4842
TraesSYM2B03G01051000	ko00941	Flavonoid biosynthesis	K08695	0.393528	1.51912
TraesSYM7B03G04237380	ko00941	Flavonoid biosynthesis	K00487	0.015092	0
TraesSYM4D03G02544440	ko00941	Flavonoid biosynthesis	K13083	0.063811	0.408844
TraesSYM6A03G03328780	ko00941	Flavonoid biosynthesis	K05278	0	0.067828
TraesSYM2A03G00792850	ko00941	Flavonoid biosynthesis	K13065	0.08233	2.06374
TraesSYM1A03G00185620	ko00941	Flavonoid biosynthesis	K05280	0.300774	0.039663
TraesSYM4A03G02229110	ko00941	Flavonoid biosynthesis	K00588	8.90684	0.06591
TraesSYM4B03G02429920	ko00941	Flavonoid biosynthesis	K00487	0.07726	0.017218
TraesSYM5D03G03066510	ko00941	Flavonoid biosynthesis	K13065	0	0.019207
TraesSYM7B03G04154940	ko00941	Flavonoid biosynthesis	K01859	33.6802	16.9276
TraesSYM3B03G01768600	ko00941	Flavonoid biosynthesis	K13065	0.05633	0
TraesSYM7A03G03838080	ko00941	Flavonoid biosynthesis	K00588	0.341339	1.54349
TraesSYM1D03G00442700	ko00941	Flavonoid biosynthesis	K13065	0	0.498607
TraesSYM3B03G01555880	ko00941	Flavonoid biosynthesis	K13065	0.307976	15.8582
TraesSYM6D03G03720090	ko00941	Flavonoid biosynthesis	K05278	0.072449	0
TraesSYM5D03G03105100	ko00941	Flavonoid biosynthesis	K13065	0.191165	4.53578
TraesSYM7D03G04375010	ko00941	Flavonoid biosynthesis	K13065	0.108287	0.217236
TraesSYM4A03G02031130	ko00941	Flavonoid biosynthesis	K13065	0	0.020963
TraesSYM5A03G02740350	ko00941	Flavonoid biosynthesis	K13065	4.7716	29.8627
TraesSYM2A03G00789960	ko00941	Flavonoid biosynthesis	K08695	0.033953	0.113493
TraesSYM2A03G00789960	ko00941	Flavonoid biosynthesis	K08695	0.033953	0.113493
TraesSYM6D03G03707340	ko00941	Flavonoid biosynthesis	K13065	0.105421	0
TraesSYM2B03G01090410	ko00941	Flavonoid biosynthesis	K00475	0	0.025067
TraesSYM2B03G01090410	ko00941	Flavonoid biosynthesis	K00475	0	0.025067
TraesSYM6B03G03361620	ko00941	Flavonoid biosynthesis	K05277	0.643571	2.73369
TraesSYM6A03G03187510	ko00941	Flavonoid biosynthesis	K05277	0.048029	0.197553
TraesSYM4D03G02479180	ko00941	Flavonoid biosynthesis	K01859	0.410637	6.77022
TraesSYM2B03G01054620	ko00941	Flavonoid biosynthesis	K13065	0	0.018832
TraesSYM1B03G00233590	ko00941	Flavonoid biosynthesis	K13065	0	1.69735
TraesSYM4A03G02031070	ko00941	Flavonoid biosynthesis	K13065	0	0.027259
TraesSYM2B03G01051010	ko00941	Flavonoid biosynthesis	K08695	0	0.614685
TraesSYM2D03G01286440	ko00941	Flavonoid biosynthesis	K08695	0.02447	0.238775
TraesSYM5D03G03078470	ko00941	Flavonoid biosynthesis	K00588	0	0.217863
TraesSYM7D03G04374880	ko00941	Flavonoid biosynthesis	K13065	0	0.618969
TraesSYM7A03G03770730	ko00941	Flavonoid biosynthesis	K00588	1.31044	3.15416
TraesSYM1A03G00033510	ko00941	Flavonoid biosynthesis	K13065	0	3.31391
TraesSYM7B03G04122510	ko00941	Flavonoid biosynthesis	K13065	8.61791	23.6354
TraesSYM1A03G00139660	ko00941	Flavonoid biosynthesis	K09754	2.88911	12.9662
TraesSYM2D03G01218380	ko00941	Flavonoid biosynthesis	K00487	0.238707	0
TraesSYM2D03G01106100	ko00941	Flavonoid biosynthesis	K13065	0	0.075714
TraesSYM7A03G03837980	ko00941	Flavonoid biosynthesis	K00588	2.1088	10.1411
TraesSYM6D03G03586630	ko00941	Flavonoid biosynthesis	K13083	0	0.035097
TraesSYM6D03G03679710	ko00941	Flavonoid biosynthesis	K13065	5.99496	15.401
TraesSYM5A03G02740390	ko00941	Flavonoid biosynthesis	K13065	0	0.13983
TraesSYM2A03G00793940	ko00941	Flavonoid biosynthesis	K00475	1.92717	7.10592
TraesSYM3B03G01713550	ko00941	Flavonoid biosynthesis	K13065	0.017876	0.061997
TraesSYM5A03G02788780	ko00941	Flavonoid biosynthesis	K01859	6.91106	3.25587
TraesSYM2A03G00790030	ko00941	Flavonoid biosynthesis	K08695	0	0.083865
TraesSYM2D03G01286390	ko00941	Flavonoid biosynthesis	K08695	0.02194	0.513281
TraesSYM2D03G01286390	ko00941	Flavonoid biosynthesis	K08695	0.02194	0.513281
TraesSYM2D03G01303310	ko00941	Flavonoid biosynthesis	K00660	24.55	11.4696
TraesSYM2A03G00790350	ko00941	Flavonoid biosynthesis	K08695	0.032983	0
TraesSYM2D03G01102790	ko00941	Flavonoid biosynthesis	K00660	0.040613	0.09014
TraesSYM1B03G00188110	ko00941	Flavonoid biosynthesis	K13065	0.0496	0.276379
TraesSYM1B03G00188110	ko00941	Flavonoid biosynthesis	K13065	0.0496	0.276379
TraesSYM7D03G04488530	ko00941	Flavonoid biosynthesis	K00487	0.014775	0
TraesSYM4B03G02435890	ko00941	Flavonoid biosynthesis	K13065	0.467291	5.45389
TraesSYM6A03G03181540	ko00941	Flavonoid biosynthesis	K13065	0.042277	0
TraesSYM6A03G03315280	ko00941	Flavonoid biosynthesis	K13065	0.036522	0
TraesSYM2D03G01109230	ko00941	Flavonoid biosynthesis	K00660	0	0.028416
TraesSYM1B03G00233450	ko00941	Flavonoid biosynthesis	K13065	0	2.21302
TraesSYM2B03G01050940	ko00941	Flavonoid biosynthesis	K08695	1.68511	6.17346
TraesSYM1B03G00197250	ko00941	Flavonoid biosynthesis	K00660	0.05585	0
TraesSYM7D03G04409440	ko00941	Flavonoid biosynthesis	K00588	0	0.156545
TraesSYM5A03G02818450	ko00941	Flavonoid biosynthesis	K13065	0.30952	4.68753
TraesSYM6B03G03541510	ko00941	Flavonoid biosynthesis	K05278	0.256117	0
TraesSYM2A03G00591410	ko00941	Flavonoid biosynthesis	K00660	0.10595	0.21397
TraesSYM2A03G00591410	ko00941	Flavonoid biosynthesis	K00660	0.10595	0.21397
TraesSYM7D03G04409320	ko00941	Flavonoid biosynthesis	K00588	15.6076	31.3211
TraesSYM2A03G00790130	ko00941	Flavonoid biosynthesis	K08695	0	0.25275
TraesSYM2A03G00790130	ko00941	Flavonoid biosynthesis	K08695	0	0.25275
TraesSYM1D03G00416120	ko00941	Flavonoid biosynthesis	K13065	0.063523	0.017696
TraesSYM1D03G00416120	ko00941	Flavonoid biosynthesis	K13065	0.063523	0.017696
TraesSYM6D03G03591660	ko00941	Flavonoid biosynthesis	K13065	0.1662	0.534947
TraesSYM1B03G00233550	ko00941	Flavonoid biosynthesis	K13065	0	0.546292
TraesSYM6D03G03587640	ko00941	Flavonoid biosynthesis	K05277	0.243168	8.75717
TraesSYM1D03G00442540	ko00941	Flavonoid biosynthesis	K13065	0	2.8396
TraesSYM6A03G03181470	ko00941	Flavonoid biosynthesis	K13065	0.034874	0.154815
TraesSYM2D03G01287120	ko00941	Flavonoid biosynthesis	K08695	0.052085	0
TraesSYM2B03G00852100	ko00941	Flavonoid biosynthesis	K00660	0.0916	0.02551
TraesSYM1B03G00348740	ko00941	Flavonoid biosynthesis	K09754	2.46788	6.51981
TraesSYM2D03G01286500	ko00941	Flavonoid biosynthesis	K08695	0.202612	1.25285
TraesSYM5B03G02939150	ko00941	Flavonoid biosynthesis	K13065	0.023356	0.052036
TraesSYM2B03G01054890	ko00941	Flavonoid biosynthesis	K13065	0	0.019507
TraesSYM6B03G03372790	ko00941	Flavonoid biosynthesis	K13065	0.017	0
TraesSYM6B03G03570760	ko00941	Flavonoid biosynthesis	K13065	0	0.060015
TraesSYM6B03G03437730	ko00941	Flavonoid biosynthesis	K00660	0.444502	0.047162
TraesSYM6B03G03437730	ko00941	Flavonoid biosynthesis	K00660	0.444502	0.047162
TraesSYM3A03G01439610	ko00941	Flavonoid biosynthesis	K13082	7.74282	23.0662
TraesSYM5A03G02673830	ko00941	Flavonoid biosynthesis	K01859	1.84453	4.01772
TraesSYM2D03G01321450	ko00941	Flavonoid biosynthesis	K13065	0	0.040572
TraesSYM2B03G01055620	ko00941	Flavonoid biosynthesis	K00475	0.803985	5.89264
TraesSYM2D03G01218370	ko00941	Flavonoid biosynthesis	K00487	0.042749	0
TraesSYM2D03G01290260	ko00941	Flavonoid biosynthesis	K00475	0.424863	2.68209
TraesSYM3D03G01917110	ko00941	Flavonoid biosynthesis	K13082	4.84978	15.0265
TraesSYM2A03G00790100	ko00941	Flavonoid biosynthesis	K08695	0.0229	0.076533
TraesSYM4A03G02211690	ko00943	Isoflavonoid biosynthesis	K13259	0	0.02914
TraesSYM3D03G01940850	ko00943	Isoflavonoid biosynthesis	K13259	0	0.021888
TraesSYM2B03G01032760	ko00943	Isoflavonoid biosynthesis	K13259	0	0.024056
TraesSYM7A03G03762130	ko00943	Isoflavonoid biosynthesis	K13259	0.344092	0.758368
TraesSYM3A03G01464280	ko00943	Isoflavonoid biosynthesis	K13259	0	0.052635
TraesSYM1A03G00148960	ko00943	Isoflavonoid biosynthesis	K13259	4.16348	0.028895
TraesSYM1B03G00360630	ko00943	Isoflavonoid biosynthesis	K13259	2.24159	0.050784
TraesSYM1D03G00547530	ko00943	Isoflavonoid biosynthesis	K13259	5.80891	0
TraesSYM1B03G00360810	ko00943	Isoflavonoid biosynthesis	K13259	13.6979	0.115701
TraesSYM4D03G02462030	ko00943	Isoflavonoid biosynthesis	K13259	0.018087	0
TraesSYM4B03G02400090	ko00943	Isoflavonoid biosynthesis	K13259	0.177262	0
TraesSYM1A03G00148920	ko00943	Isoflavonoid biosynthesis	K13259	0	0.349867
TraesSYM7D03G04336960	ko00943	Isoflavonoid biosynthesis	K13259	4.37643	10.5494
TraesSYM1D03G00547420	ko00943	Isoflavonoid biosynthesis	K13259	7.2447	0.020211
TraesSYM4A03G02033450	ko00943	Isoflavonoid biosynthesis	K13259	0.0635	0
TraesSYM1B03G00360660	ko00943	Isoflavonoid biosynthesis	K13259	0.027999	0
TraesSYM3B03G01704170	ko00943	Isoflavonoid biosynthesis	K13259	0	0.024162
TraesSYM1A03G00148910	ko00943	Isoflavonoid biosynthesis	K13259	6.33167	0.269684
TraesSYM1D03G00547440	ko00943	Isoflavonoid biosynthesis	K13259	38.2285	0.026815
TraesSYM1D03G00547440	ko00943	Isoflavonoid biosynthesis	K13259	38.2285	0.026815
TraesSYM7A03G03928310	ko00943	Isoflavonoid biosynthesis	K00512	0.01442	0
TraesSYM1A03G00148830	ko00943	Isoflavonoid biosynthesis	K13259	0.064162	0
TraesSYM3D03G01975210	ko00943	Isoflavonoid biosynthesis	K13259	1.88001	4.24815
TraesSYM4A03G02155580	ko00943	Isoflavonoid biosynthesis	K13259	0.018863	0
TraesSYM1B03G00360710	ko00943	Isoflavonoid biosynthesis	K13259	0.116608	0
TraesSYM1D03G00547500	ko00943	Isoflavonoid biosynthesis	K13259	57.4331	0.050487
TraesSYM1A03G00012060	ko00360	Phenylalanine metabolism	K10775	0.010823	0.605448
TraesSYM1B03G00201900	ko00360	Phenylalanine metabolism	K10775	0.020983	1.29794
TraesSYM5A03G02766000	ko00360	Phenylalanine metabolism	K01904	0	4.41383
TraesSYM3B03G01706150	ko00360	Phenylalanine metabolism	K14454	18.3768	45.3517
TraesSYM1B03G00301710	ko00360	Phenylalanine metabolism	K01904	0	0.012711
TraesSYM1D03G00421660	ko00360	Phenylalanine metabolism	K10775	0.119221	0.362368
TraesSYM5B03G02900040	ko00360	Phenylalanine metabolism	K00588	3.46235	1.20814
TraesSYM2B03G00838830	ko00360	Phenylalanine metabolism	K01426	0.082401	0.022461
TraesSYM2B03G00894920	ko00360	Phenylalanine metabolism	K01904	0	0.03322
TraesSYM5A03G02818490	ko00360	Phenylalanine metabolism	K01593	0.018805	0
TraesSYM2D03G01248890	ko00360	Phenylalanine metabolism	K10775	7.37701	16.1479
TraesSYM2A03G00739490	ko00360	Phenylalanine metabolism	K00276	10.5811	21.5248
TraesSYM1B03G00398760	ko00360	Phenylalanine metabolism	K01426	0.180882	0.520689
TraesSYM2A03G00592350	ko00360	Phenylalanine metabolism	K01426	0.015471	0
TraesSYM3B03G01722040	ko00360	Phenylalanine metabolism	K00487	3.38982	16.1326
TraesSYM2D03G01248910	ko00360	Phenylalanine metabolism	K10775	10.2368	24.4153
TraesSYM4A03G02035890	ko00360	Phenylalanine metabolism	K00276	0.355063	0.025529
TraesSYM2D03G01299830	ko00360	Phenylalanine metabolism	K01593	0.043209	0.01605
TraesSYM3A03G01469010	ko00360	Phenylalanine metabolism	K01593	0.090942	0.01689
TraesSYM2A03G00603960	ko00360	Phenylalanine metabolism	K01426	0.221332	3.71677
TraesSYM6D03G03715570	ko00360	Phenylalanine metabolism	K01426	0.822221	1.93172
TraesSYM2D03G01162390	ko00360	Phenylalanine metabolism	K10775	0.542025	4.50328
TraesSYM1B03G00201940	ko00360	Phenylalanine metabolism	K10775	0.021676	0.084561
TraesSYM5A03G02733340	ko00360	Phenylalanine metabolism	K01593	0.01698	0.151377
TraesSYM3D03G01943120	ko00360	Phenylalanine metabolism	K14454	18.2765	41.2209
TraesSYM4B03G02263960	ko00360	Phenylalanine metabolism	K01426	2.75336	5.84997
TraesSYM2A03G00631390	ko00360	Phenylalanine metabolism	K01904	0.454416	6.52019
TraesSYM7D03G04467700	ko00360	Phenylalanine metabolism	K00815	0.018302	0
TraesSYM6D03G03722740	ko00360	Phenylalanine metabolism	K00815	2.03487	5.00823
TraesSYM6D03G03722740	ko00360	Phenylalanine metabolism	K00815	2.03487	5.00823
TraesSYM7B03G04029720	ko00360	Phenylalanine metabolism	K10775	0.010758	0.887217
TraesSYM6D03G03683620	ko00360	Phenylalanine metabolism	K10775	0.661449	2.90464
TraesSYM6D03G03673960	ko00360	Phenylalanine metabolism	K00276	0.009003	0.070238
TraesSYM6D03G03673960	ko00360	Phenylalanine metabolism	K00276	0.009003	0.070238
TraesSYM2B03G00894780	ko00360	Phenylalanine metabolism	K01904	0	0.129334
TraesSYM6D03G03584820	ko00360	Phenylalanine metabolism	K01593	0.52705	0
TraesSYM2B03G00838800	ko00360	Phenylalanine metabolism	K01426	0	0.021211
TraesSYM2A03G00802150	ko00360	Phenylalanine metabolism	K01593	0	0.032849
TraesSYM1A03G00012040	ko00360	Phenylalanine metabolism	K10775	0	0.137283
TraesSYM2B03G01094200	ko00360	Phenylalanine metabolism	K01426	0.882661	3.08128
TraesSYM1D03G00421650	ko00360	Phenylalanine metabolism	K10775	0.089545	1.0308
TraesSYM7A03G03921250	ko00360	Phenylalanine metabolism	K01593	0	0.381648
TraesSYM3D03G01950960	ko00360	Phenylalanine metabolism	K00074	2.82456	16.0913
TraesSYM2D03G01324080	ko00360	Phenylalanine metabolism	K01426	0.018606	0
TraesSYM2A03G00755970	ko00360	Phenylalanine metabolism	K10775	0.555233	2.17347
TraesSYM7A03G03900560	ko00360	Phenylalanine metabolism	K00815	0.402765	1.10473
TraesSYM7A03G03900560	ko00360	Phenylalanine metabolism	K00815	0.402765	1.10473
TraesSYM3D03G01965300	ko00360	Phenylalanine metabolism	K01426	1.58862	9.92752
TraesSYM6D03G03638680	ko00360	Phenylalanine metabolism	K01904	4.23628	9.88169
TraesSYM6B03G03494150	ko00360	Phenylalanine metabolism	K10775	0.077678	0.21312
TraesSYM1D03G00421590	ko00360	Phenylalanine metabolism	K10775	1.27292	17.0123
TraesSYM7D03G04479200	ko00360	Phenylalanine metabolism	K14455	7.61488	3.39759
TraesSYM3A03G01474360	ko00360	Phenylalanine metabolism	K00074	1.84102	8.59754
TraesSYM2A03G00658630	ko00360	Phenylalanine metabolism	K10775	0.100526	0.921573
TraesSYM2B03G00916460	ko00360	Phenylalanine metabolism	K10775	0.054529	0.132814
TraesSYM2B03G00838890	ko00360	Phenylalanine metabolism	K01426	0	0.13806
TraesSYM5A03G02666390	ko00360	Phenylalanine metabolism	K01592	1.12964	2.26138
TraesSYM7B03G04237380	ko00360	Phenylalanine metabolism	K00487	0.015092	0
TraesSYM4A03G02229110	ko00360	Phenylalanine metabolism	K00588	8.90684	0.06591
TraesSYM4B03G02429920	ko00360	Phenylalanine metabolism	K00487	0.07726	0.017218
TraesSYM7B03G04247030	ko00360	Phenylalanine metabolism	K07253	18.8568	3.37334
TraesSYM7A03G03838080	ko00360	Phenylalanine metabolism	K00588	0.341339	1.54349
TraesSYM4B03G02396300	ko00360	Phenylalanine metabolism	K00276	0.11424	0.023149
TraesSYM1A03G00012070	ko00360	Phenylalanine metabolism	K10775	0	0.172384
TraesSYM3B03G01715830	ko00360	Phenylalanine metabolism	K00074	8.57284	30.3399
TraesSYM6B03G03544610	ko00360	Phenylalanine metabolism	K00815	0.09947	0.027699
TraesSYM6B03G03554980	ko00360	Phenylalanine metabolism	K00811	17.5244	49.0928
TraesSYM6B03G03554980	ko00360	Phenylalanine metabolism	K00811	17.5244	49.0928
TraesSYM1A03G00098710	ko00360	Phenylalanine metabolism	K01904	0	0.01263
TraesSYM1A03G00146890	ko00360	Phenylalanine metabolism	K01593	3.58863	0.290137
TraesSYM3B03G01709340	ko00360	Phenylalanine metabolism	K01593	0.43449	0.01862
TraesSYM2B03G00838680	ko00360	Phenylalanine metabolism	K01426	0	0.119172
TraesSYM2D03G01103710	ko00360	Phenylalanine metabolism	K01426	0.184844	0.051493
TraesSYM1A03G00036590	ko00360	Phenylalanine metabolism	K10775	0.082574	0.02719
TraesSYM6B03G03482560	ko00360	Phenylalanine metabolism	K00276	0	0.014567
TraesSYM6A03G03231200	ko00360	Phenylalanine metabolism	K01904	3.9913	14.6907
TraesSYM3A03G01510690	ko00360	Phenylalanine metabolism	K01904	0.055332	0
TraesSYM2D03G01248870	ko00360	Phenylalanine metabolism	K10775	4.08031	19.1558
TraesSYM2D03G01231400	ko00360	Phenylalanine metabolism	K00276	10.0483	23.8863
TraesSYM6D03G03683780	ko00360	Phenylalanine metabolism	K10775	0.101923	0.35367
TraesSYM5D03G03078470	ko00360	Phenylalanine metabolism	K00588	0	0.217863
TraesSYM7A03G03770730	ko00360	Phenylalanine metabolism	K00588	1.31044	3.15416
TraesSYM6B03G03535180	ko00360	Phenylalanine metabolism	K01426	1.32198	3.76647
TraesSYM1B03G00201920	ko00360	Phenylalanine metabolism	K10775	0	0.071874
TraesSYM2D03G01218380	ko00360	Phenylalanine metabolism	K00487	0.238707	0
TraesSYM4A03G02092280	ko00360	Phenylalanine metabolism	K00815	19.4377	42.3026
TraesSYM4A03G02092280	ko00360	Phenylalanine metabolism	K00815	19.4377	42.3026
TraesSYM4A03G02092280	ko00360	Phenylalanine metabolism	K00815	19.4377	42.3026
TraesSYM3A03G01466230	ko00360	Phenylalanine metabolism	K14454	10.219	25.0563
TraesSYM7A03G03837980	ko00360	Phenylalanine metabolism	K00588	2.1088	10.1411
TraesSYM6D03G03590840	ko00360	Phenylalanine metabolism	K14455	3.05435	15.3709
TraesSYM2B03G01006890	ko00360	Phenylalanine metabolism	K10775	0.801292	8.46157
TraesSYM6D03G03634180	ko00360	Phenylalanine metabolism	K00457	34.2899	154.92
TraesSYM4A03G02204770	ko00360	Phenylalanine metabolism	K10775	0.097716	3.47977
TraesSYM2D03G01248820	ko00360	Phenylalanine metabolism	K10775	4.76781	17.3041
TraesSYM7A03G03936060	ko00360	Phenylalanine metabolism	K07253	3.67545	0
TraesSYM2A03G00631380	ko00360	Phenylalanine metabolism	K01904	0	0.465741
TraesSYM6B03G03440590	ko00360	Phenylalanine metabolism	K01904	10.0899	29.7182
TraesSYM2B03G01006950	ko00360	Phenylalanine metabolism	K10775	4.33021	11.4373
TraesSYM1D03G00427310	ko00360	Phenylalanine metabolism	K01593	0	0.016543
TraesSYM6A03G03324080	ko00360	Phenylalanine metabolism	K01426	0.977196	2.7524
TraesSYM7D03G04488530	ko00360	Phenylalanine metabolism	K00487	0.014775	0
TraesSYM2A03G00614080	ko00360	Phenylalanine metabolism	K01904	0.049249	0.10281
TraesSYM2D03G01205860	ko00360	Phenylalanine metabolism	K01904	0.014378	0
TraesSYM4A03G02041270	ko00360	Phenylalanine metabolism	K01904	6.4271	18.4865
TraesSYM6A03G03340440	ko00360	Phenylalanine metabolism	K00811	18.4567	54.1967
TraesSYM6A03G03340440	ko00360	Phenylalanine metabolism	K00811	18.4567	54.1967
TraesSYM6A03G03340440	ko00360	Phenylalanine metabolism	K00811	18.4567	54.1967
TraesSYM1D03G00421640	ko00360	Phenylalanine metabolism	K10775	0.348975	1.85652
TraesSYM7D03G04497530	ko00360	Phenylalanine metabolism	K07253	1.44293	0
TraesSYM6A03G03226540	ko00360	Phenylalanine metabolism	K00457	14.1569	105.778
TraesSYM7D03G04409440	ko00360	Phenylalanine metabolism	K00588	0	0.156545
TraesSYM1B03G00358030	ko00360	Phenylalanine metabolism	K01593	0.63175	0.127797
TraesSYM7D03G04409320	ko00360	Phenylalanine metabolism	K00588	15.6076	31.3211
TraesSYM3D03G01945840	ko00360	Phenylalanine metabolism	K01593	0.520144	0.034094
TraesSYM2A03G00592410	ko00360	Phenylalanine metabolism	K01426	0.765454	0.205329
TraesSYM6A03G03178450	ko00360	Phenylalanine metabolism	K01593	0.84468	0
TraesSYM2D03G01103630	ko00360	Phenylalanine metabolism	K01426	1.05756	0.524366
TraesSYM2D03G01103630	ko00360	Phenylalanine metabolism	K01426	1.05756	0.524366
TraesSYM2D03G01248790	ko00360	Phenylalanine metabolism	K10775	30.713	62.6271
TraesSYM2A03G00755960	ko00360	Phenylalanine metabolism	K10775	4.7795	14.1338
TraesSYM2D03G01162420	ko00360	Phenylalanine metabolism	K10775	1.07693	2.3251
TraesSYM5B03G02907460	ko00360	Phenylalanine metabolism	K01904	0.146038	2.71227
TraesSYM4B03G02301260	ko00360	Phenylalanine metabolism	K00815	20.4625	57.2437
TraesSYM1D03G00530480	ko00360	Phenylalanine metabolism	K00815	1.12484	2.44852
TraesSYM2D03G01112620	ko00360	Phenylalanine metabolism	K01426	0.145462	0.414216
TraesSYM7A03G03965400	ko00360	Phenylalanine metabolism	K01904	1.84017	0.404353
TraesSYM2A03G00650720	ko00360	Phenylalanine metabolism	K10775	0.149874	0.051393
TraesSYM6A03G03287140	ko00360	Phenylalanine metabolism	K10775	0.448921	3.64604
TraesSYM6B03G03445420	ko00360	Phenylalanine metabolism	K00457	35.301	155.883
TraesSYM4D03G02499800	ko00360	Phenylalanine metabolism	K00815	25.5132	60.4037
TraesSYM4D03G02499800	ko00360	Phenylalanine metabolism	K00815	25.5132	60.4037
TraesSYM6B03G03494320	ko00360	Phenylalanine metabolism	K10775	1.62224	3.88611
TraesSYM2D03G01218370	ko00360	Phenylalanine metabolism	K00487	0.042749	0
TraesSYM3D03G01954100	ko00360	Phenylalanine metabolism	K00815	0	0.070986
TraesSYM7A03G03814480	ko00360	Phenylalanine metabolism	K01904	0.16956	1.00512

## Sheet: Table 8
Supplementary Table 8. Distribution of TaCNL in 413 common wheat accessions.
Sample	PIa	Origin, province or Country	Variety type	TaCNL alleleb
4	PI 165695	AFG	USDA_Landrace	+
32	PI 289817	IRN	USDA_Landrace	+
81	PI 70696	IRQ	USDA_Landrace	+
93	PI 268312	IRN	USDA_Landrace	+
139	PI 57902	IND	USDA_Landrace	+
168	PI 94488	UZB	USDA_Landrace	+
185	PI 57995	IND	USDA_Landrace	+
212	PI 94532	UZB	USDA_Landrace	-
224	PI 94544	UZB	USDA_Landrace	+
370	PI 36501	UZB	USDA_Landrace	-
429	PI 366569	AFG	USDA_Landrace	+
432	PI 366570	AFG	USDA_Landrace	+
448	PI 94590	UZB	USDA_Landrace	-
451	PI 366575	AFG	USDA_Landrace	+
455	PI 366577	AFG	USDA_Landrace	+
477	PI 366582	AFG	USDA_Landrace	+
1703	PI 367065	AFG	USDA_Landrace	+
1708	PI 367066	AFG	USDA_Landrace	+
1881	PI 119341	TUR	USDA_Landrace	+
1893	PI 119342	TUR	USDA_Landrace	+
2137		KS-Manhattan	USA_Cultivar	-
2174		OK-OSU	USA_Cultivar	+
3063	PI 125367	AFG	USDA_Landrace	+
3310	PI 125385	AFG	USDA_Landrace	+
3880	PI 167689	TUR	USDA_Landrace	+
3889	PI 65109	CHN	USDA_Landrace	-
4075	PI 171028	TUR	USDA_Landrace	+
4473	PI 178050	TUR	USDA_Landrace	-
6319	PI 178161	TUR	USDA_Landrace	-
6333	PI 177973	TUR	USDA_Landrace	-
8220	PI 70617	CHN	USDA_Landrace	-
8241	PI 70622	CHN	USDA_Landrace	-
8260	PI 70625	CHN	USDA_Landrace	-
8269	PI 70628	CHN	USDA_Landrace	-
9010	PI 72768	CHN	USDA_Landrace	-
10516	PI 182756	TUR	USDA_Landrace	+
12611	PI 80736	AFG	USDA_Landrace	+
12677	PI 80741	AFG	USDA_Landrace	+
12985	PI 211637	AFG	USDA_Landrace	+
14053	PI 219743	PAK	USDA_Landrace	+
14224	PI 219752	PAK	USDA_Landrace	+
09J40			China_Landrace	-
14/17	PI 537974	TUR	USDA_Landrace	+
1976-1-1	PI 537977	TUR	USDA_Landrace	+
40b	PI 289819	IRN	USDA_Landrace	+
4B269-10-10-15-2-3			China_Landrace	-
79TK098-516	PI 470509	TUR	USDA_Landrace	+
79TK098-519A	PI 470511	TUR	USDA_Landrace	-
79TK100-531A-2	PI 470518	TUR	USDA_Landrace	-
79TK104-548B	PI 470533	TUR	USDA_Landrace	-
79TK104-552B	PI 470538	TUR	USDA_Landrace	-
79TK109-595	PI 470570	TUR	USDA_Landrace	-
79TK112-1067B	PI 470581	TUR	USDA_Landrace	-
84TK056-140.1	PI 576669	TUR	USDA_Landrace	+
84TK101-036.1	PI 576680	TUR	USDA_Landrace	+
84TK105-056.0	PI 559563	TUR	USDA_Landrace	+
86PK1272-001.00	PI 572743	PAK	USDA_Landrace	-
86PK1304-001.00	PI 572804	PAK	USDA_Landrace	-
86PK1305-001.00	PI 572805	PAK	USDA_Landrace	-
86PK1306-002.00	PI 572806	PAK	USDA_Landrace	-
86PK1307-001.00	PI 572807	PAK	USDA_Landrace	+
86PK1308-001.07	PI 572814	PAK	USDA_Landrace	+
86PK1308-001.11	PI 572817	PAK	USDA_Landrace	-
8916-1	PI 72372	CHN	USDA_Landrace	-
8916-2	PI 178030	TUR	USDA_Landrace	-
Abbondanza		Italy	China_Cultivar	+
Aifeng3		Shaanxi	China_Cultivar	-
Aizao8		Henan	China_Cultivar	+
Aleppo 1	PI 278538	SYR	USDA_Landrace	+
Aleppo 32	PI 278547	SYR	USDA_Landrace	+
Antelope		NE-USDA	USA_Cultivar	-
Arlin		KS-Hays	USA_Cultivar	-
Arrowsmith		NE-USDA	USA_Cultivar	+
B-872	PI 321903	TUR	USDA_Landrace	+
B-941	PI 321967	TUR	USDA_Landrace	-
Baigeda			China_Landrace	-
Bainongaikang58		Henan	China_Cultivar	+
BaiXiaomangmai			China_Landrace	+
Beijing8		Beijing	China_Cultivar	-
Beijing841		Beijing	China_Cultivar	-
Betty		KS-Manhattan	USA_Cultivar	-
C-1	PI 182704	SYR	USDA_Landrace	+
C104		Hebei	China_Cultivar	+
Cankiri	PI 172569	TUR	USDA_Landrace	+
Chang6154		Shanxi	China_Cultivar	-
Chang6359		Shanxi	China_Cultivar	-
Changhe24		Shanxi	China_Cultivar	-
Chuanmai28		Sichuan	China_Cultivar	+
Chuanmai42		Sichuan	China_Cultivar	-
Chuannong12		Sichuan	China_Cultivar	-
Chul	PI 9131	UZB	USDA_Landrace	+
Cisco		Westbred	USA_Cultivar	-
Cossack		Westbred	USA_Cultivar	-
Cougar		NE	USA_Cultivar	+
Crimson		SD-SDSU	USA_Cultivar	-
Cutter		Agripro	USA_Cultivar	-
D-2	PI 182707	SYR	USDA_Landrace	+
Dali1		Henan	China_Cultivar	-
Dame	PI 45325	IRN	USDA_Landrace	+
Dongfanghong3		Beijing	China_Cultivar	-
Endurance		OK-OSU	USA_Cultivar	+
Ermangmai			China_Landrace	-
FAO 33.213	PI 388077	PAK	USDA_Landrace	+
FAO 33.214	PI 388078	PAK	USDA_Landrace	+
Floransa	PI 167289	TUR	USDA_Landrace	-
Floransa B	PI 341450	TUR	USDA_Landrace	-
Floransa C	PI 341451	TUR	USDA_Landrace	+
Funo		Italy	China_Cultivar	-
Gandom	PI 221508	AFG	USDA_Landrace	-
Gandom-i-Safadek	PI 222126	AFG	USDA_Landrace	-
Gaomai8901		Hebei	China_Cultivar	-
Gaoyou503		Hebei	China_Cultivar	-
Gaoyou9618		Hebei	China_Cultivar	-
Goodstreak		NE-UNL	USA_Cultivar	-
Guang Siu Zi	PI 502942	CHN	USDA_Landrace	+
Halt		CSU	USA_Cultivar	-
Handian00-7086		Hebei	China_Cultivar	+
Handian4564		Hebei	China_Cultivar	+
Handian4589		Hebei	China_Cultivar	-
Handian6172		Hebei	China_Cultivar	+
Handianyou3475		Hebei	China_Cultivar	-
Hanmai13		Hebei	China_Cultivar	-
Harding		SD-SDSU	USA_Cultivar	+
Harry		NE	USA_Cultivar	+
Heng136		Hebei	China_Cultivar	-
Heng4399		Hebei	China_Cultivar	+
Heng5229		Hebei	China_Cultivar	-
Heng7228		Hebei	China_Cultivar	-
Heng95guan26		Hebei	China_Cultivar	-
Hengguan35		Hebei	China_Cultivar	-
Hennong6049		Hebei	China_Cultivar	-
Hennong825		Hebei	China_Cultivar	+
Heyne		KS-Manhattan	USA_Cultivar	-
Homara	PI 208895	IRQ	USDA_Landrace	+
Homara Mania	PI 208896	IRQ	USDA_Landrace	+
Hondo		Agripro	USA_Cultivar	-
Hong Huo Mai	PI 591996	CHN	USDA_Landrace	-
Hongyouzi			China_Landrace	-
Huaimai20		Jiangsu	China_Cultivar	-
Huapei6		Henan	China_Cultivar	+
Intrada		OK-OSU	USA_Cultivar	-
IWA8604006	PI 627848	IRN	USDA_Landrace	+
IWA8604010	PI 627851	IRN	USDA_Landrace	+
IWA8604165	PI 627919	IRN	USDA_Landrace	-
IWA8604270	PI 627954	IRN	USDA_Landrace	+
IWA8604731	PI 628126	IRN	USDA_Landrace	+
IWA8604850	PI 628189	IRN	USDA_Landrace	+
IWA8607807	PI 621402	IRN	USDA_Landrace	+
IWA8608636	PI 621554	IRN	USDA_Landrace	+
IWA8608766	PI 624662	IRN	USDA_Landrace	+
IWA8614070	PI 626481	IRN	USDA_Landrace	+
Jagalene		Agripro	USA_Cultivar	-
Jagger		KS-Manhattan	USA_Cultivar	-
Jiaomai668		Henan	China_Cultivar	+
Jimai20		Shandong	China_Cultivar	+
Jimai22		Shandong	China_Cultivar	+
Jimai31		Hebei	China_Cultivar	-
Jimai38		Hebei	China_Cultivar	-
Jimai585		Hebei	China_Cultivar	-
Jimo32		Hebei	China_Cultivar	+
Jinan16		Shandong	China_Cultivar	-
Jinan17		Shandong	China_Cultivar	-
Jinan9		Shandong	China_Cultivar	+
Jingdong8		Beijing	China_Cultivar	-
Jinmai15		Shanxi	China_Cultivar	-
Jinmai47		Shanxi	China_Cultivar	-
Jinmai49		Shanxi	China_Cultivar	-
Jinmai54		Shanxi	China_Cultivar	-
Jinmai79		Shanxi	China_Cultivar	-
Jinmai8		Shanxi	China_Cultivar	-
Jinnong207		Shanxi	China_Cultivar	+
Jintai170		Shanxi	China_Cultivar	-
Jishi42		Shandong	China_Cultivar	-
Jmai19		Shandong	China_Cultivar	-
K17	PI 83512	CHN	USDA_Landrace	-
K2003-108	PI 639312	KAZ	USDA_Landrace	-
K2003-55	PI 639303	KAZ	USDA_Landrace	-
K2003-65	PI 639304	KAZ	USDA_Landrace	-
K2003-8	PI 639289	KAZ	USDA_Landrace	-
K35		Shandong	China_Cultivar	-
Kalvesta		Westbred	USA_Cultivar	-
Kamchtka	PI 73346	ARM	USDA_Landrace	-
Kandihari	PI 166346	TUR	USDA_Landrace	+
Karakilcik	PI 166770	TUR	USDA_Landrace	-
Karmir	PI 73329	ARM	USDA_Landrace	-
Kasisik	PI 166324	TUR	USDA_Landrace	-
Kendiharia	PI 208898	IRQ	USDA_Landrace	+
Kenong1006		Hebei	China_Cultivar	-
Kenong199		Hebei	China_Cultivar	-
Kēnóng2007		Hebei	China_Cultivar	+
Kēnóng9204		Hebei	China_Cultivar	+
Keota		Westbred	USA_Cultivar	-
Kilcikiz	PI 172558	TUR	USDA_Landrace	-
Kirmizi Yazlik	PI 165114	TUR	USDA_Landrace	-
Kunduru Menceki	PI 166866	TUR	USDA_Landrace	+
L3B	PI 83519	CHN	USDA_Landrace	-
L8	PI 83523	CHN	USDA_Landrace	-
Laizhou95021		Shandong	China_Cultivar	+
Laizhou953		Shandong	China_Cultivar	-
Lankaok86		Henan	China_Cultivar	-
Lankaokuaizao8		Henan	China_Cultivar	+
Liangfeng998		Shandong	China_Cultivar	+
Liangxing66		Shandong	China_Cultivar	+
Liangxing99		Shandong	China_Cultivar	-
Ligao6		Shaanxi	China_Cultivar	+
Linhan6		Shanxi	China_Cultivar	-
Linyou145		Shanxi	China_Cultivar	-
Linyuan3158		Shanxi	China_Cultivar	-
Linyuan8		Shanxi	China_Cultivar	+
Lumai1		Shandong	China_Cultivar	-
Lumai13		Shandong	China_Cultivar	-
Lumai14		Shandong	China_Cultivar	-
Lumai15		Shandong	China_Cultivar	-
Lumai2		Shandong	China_Cultivar	-
Lunxuan103		Beijing	China_Cultivar	-
Lunxuan987		Beijing	China_Cultivar	+
Luofulin10		Romania	China_Cultivar	-
Luohan11		Henan	China_Cultivar	+
Luohan13		Henan	China_Cultivar	-
Luohan6		Henan	China_Cultivar	-
Luohan8		Henan	China_Cultivar	+
LuoMai6		Henan	China_Cultivar	-
Luyuan502		Shandong	China_Cultivar	-
Mianyang26		Sichuan	China_Cultivar	+
Misria	PI 208901	IRQ	USDA_Landrace	+
NC08-2		Hebei	China_Cultivar	-
Neimai8		Sichuan	China_Cultivar	-
Nekota		SD-SDSU/NE-UNL	USA_Cultivar	-
Neosho		Agripro	USA_Cultivar	-
Ningmai9		Jiangsu	China_Cultivar	+
Niobrara		NE-UNL	USA_Cultivar	+
Nongda1193		Beijing	China_Cultivar	-
Nongda135		Beijing	China_Cultivar	-
Nongda179		Beijing	China_Cultivar	-
Nongda211		Beijing	China_Cultivar	-
Nongda3214		Beijing	China_Cultivar	+
Nongda399		Beijing	China_Cultivar	+
Normal Yumusak	PI 166831	TUR	USDA_Landrace	-
Nyu Bai	PI 382154	JPN	USDA_Landrace	-
Ogallala		Agripro	USA_Cultivar	-
ok Bullet		OK-OSU	USA_Cultivar	-
OK00421		OK-OSU	USA_Cultivar	-
Ok101		OK-OSU	USA_Cultivar	+
Okfield		OK-OSU	USA_Cultivar	-
Oro Blanco		Agripro	USA_Cultivar	-
Overley		KS-Manhattan	USA_Cultivar	-
Ph82-2-2		Shandong	China_Cultivar	-
Platte		Agripro	USA_Cultivar	-
PNE 226-1	PI 478075	PAK	USDA_Landrace	+
PNE 226-2	PI 478076	PAK	USDA_Landrace	+
Ponderosa		Agripro	USA_Cultivar	-
Pronghorn		NE-UNL	USA_Cultivar	-
Prowers		CSU	USA_Cultivar	-
Pumai9		Shandong	China_Cultivar	+
Puyu1		Henan	China_Cultivar	+
Qinmai11		Shaanxi	China_Cultivar	-
Red Kamsereti	PI 270005	PAK	USDA_Landrace	-
RonL		KS-Hays	USA_Cultivar	-
Rowdy		Agripro	USA_Cultivar	-
S-10	PI 212448	AFG	USDA_Landrace	+
Santa Fe		Westbred	USA_Cultivar	+
Sari	PI 165122	TUR	USDA_Landrace	-
SD97538		SD-SDSU	USA_Cultivar	+
Shan150		Shaanxi	China_Cultivar	-
Shan160		Shaanxi	China_Cultivar	-
Shan213		Shaanxi	China_Cultivar	-
Shan253		Shaanxi	China_Cultivar	-
Shannong05-066		Shandong	China_Cultivar	+
Shannong12		Shandong	China_Cultivar	+
Shannong15		Shandong	China_Cultivar	+
Shannong17		Shandong	China_Cultivar	-
Shannong20		Shandong	China_Cultivar	+
Shannong664		Shandong	China_Cultivar	-
Shannong7859		Shaanxi	China_Cultivar	+
Shannong8355		Shandong	China_Cultivar	-
Shannongyoumai3		Shandong	China_Cultivar	-
Shanyou225		Shaanxi	China_Cultivar	-
Shi5033		Hebei	China_Cultivar	-
ShiB05-7388		Hebei	China_Cultivar	-
Shijiazhuang54		Hebei	China_Cultivar	-
Shijiazhuang8		Hebei	China_Cultivar	-
Shiluan02-1		Hebei	China_Cultivar	-
Shimai15		Hebei	China_Cultivar	-
Shirokawa Shiro	PI 191347	JPN	USDA_Landrace	+
Shixin733		Hebei	China_Cultivar	-
Shixin828		Hebei	China_Cultivar	-
Shiyou17		Hebei	China_Cultivar	+
Shiyou20		Hebei	China_Cultivar	-
St2422/464		Italy	China_Cultivar	-
Stanton		KS-Hays	USA_Cultivar	-
Sturdy 2K		TX-Amarillo	USA_Cultivar	-
Tainong18		Shandong	China_Cultivar	-
Taishan23		Shandong	China_Cultivar	-
Taishan4033		Shandong	China_Cultivar	+
TAM 107		TX	USA_Cultivar	-
TAM 111		TX-Amarillo	USA_Cultivar	-
TAM 112		TX-Amarillo	USA_Cultivar	-
TAM 202		TX-Vernon	USA_Cultivar	-
TAM 303		TX-Dallas	USA_Cultivar	-
TAM 400		TX-Vernon	USA_Cultivar	-
Tandem		SD-SDSU	USA_Cultivar	-
Tanmai98		Shandong	China_Cultivar	+
Thunderbolt		Agripro	USA_Cultivar	-
Tir	PI 182910	TUR	USDA_Landrace	+
Tirmai	PI 347099	AFG	USDA_Landrace	+
TJK03-194	PI 639385	TJK	USDA_Landrace	-
TJK03-295	PI 639416	TJK	USDA_Landrace	+
TJK03-296	PI 639417	TJK	USDA_Landrace	-
TJK04-3	PI 654142	TJK	USDA_Landrace	+
TJK04-379	PI 654202	TJK	USDA_Landrace	+
TJK04-420	PI 654212	TJK	USDA_Landrace	+
TJK2006:204	PI 654264	TJK	USDA_Landrace	-
TJK2006:354	PI 654306	TJK	USDA_Landrace	-
Tomahauk		Agripro	USA_Cultivar	-
Trego		KS-Hays	USA_Cultivar	-
TU85-082-01	PI 560687	TUR	USDA_Landrace	-
TU86-13-07	PI 560800	TUR	USDA_Landrace	+
TU86-14-04-1	PI 560808	TUR	USDA_Landrace	-
Type No. 13	PI 40953	PAK	USDA_Landrace	+
Type No. 14	PI 40954	PAK	USDA_Landrace	+
Type No. 23-1	PI 40966	PAK	USDA_Landrace	+
Type No. 23-2	PI 40967	PAK	USDA_Landrace	+
W120	PI 430015	IND	USDA_Landrace	-
W125	PI 430018	IND	USDA_Landrace	+
W128	PI 430020	IND	USDA_Landrace	+
W157	PI 430041	IND	USDA_Landrace	+
W167	PI 430049	IND	USDA_Landrace	-
W168	PI 430050	IND	USDA_Landrace	-
Wahoo		NE-UNL	USA_Cultivar	+
Wanmai19		Anhui	China_Cultivar	+
Wanyuanbai1		Henan	China_Cultivar	+
Wanyuanxuan9		Henan	China_Cultivar	-
WB411W		Westbred	USA_Cultivar	-
Weimai8		Shandong	China_Cultivar	-
Wen12		Zhejiang	China_Cultivar	+
Wendy		SD-SDSU	USA_Cultivar	+
Wenmai8		Henan	China_Cultivar	+
Wennong14		Shandong	China_Cultivar	+
Windstar		NE	USA_Cultivar	-
Wuhuatou			China_Landrace	-
Xiaobaimang		Hebei	China_Cultivar	+
Xiaoyan22		Shaanxi	China_Cultivar	-
Xiaoyan39		Beijing	China_Cultivar	+
Xiaoyan4		Shaanxi	China_Cultivar	+
Xiaoyan503		Shaanxi	China_Cultivar	-
Xiaoyan54		Beijing	China_Cultivar	-
Xiaoyan55		Shaanxi	China_Cultivar	-
Xiaoyan6		Shaanxi	China_Cultivar	-
Xiaoyan92		Shaanxi	China_Cultivar	-
Xiaoyan926		Shaanxi	China_Cultivar	-
Xindong26		Xinjiang	China_Cultivar	-
Xingmai7		Hebei	China_Cultivar	+
Xinmai18		Henan	China_Cultivar	+
Xinmai19		Xinjiang	China_Cultivar	+
Xinmai208		Henan	China_Cultivar	-
Xinmai26		Henan	China_Cultivar	+
Xinmai9817		Henan	China_Cultivar	-
Xinong2208		Shaanxi	China_Cultivar	-
Xinong2611		Shaanxi	China_Cultivar	-
Xinong509		Shaanxi	China_Cultivar	-
Xinong889		Shaanxi	China_Cultivar	-
Xinong928		Shaanxi	China_Cultivar	-
Xinong979		Shaanxi	China_Cultivar	+
Xinyang75256		Henan	China_Cultivar	+
Xuke1		Henan	China_Cultivar	-
Xumai30		Jiangsu	China_Cultivar	-
Xumai856		Jiangsu	China_Cultivar	+
Xuzhou21		Jiangsu	China_Cultivar	-
Yangmai4		Jiangsu	China_Cultivar	-
Yangmai5		Jiangsu	China_Cultivar	-
Yannong15		Shandong	China_Cultivar	-
Yannong19		Shandong	China_Cultivar	-
Yannong24		Shandong	China_Cultivar	-
Yanzhan4110		Henan	China_Cultivar	-
Youzimai			China_Landrace	+
Yuanfeng175		Shaanxi	China_Cultivar	-
Yuma		CSU	USA_Cultivar	-
Yumai14		Henan	China_Cultivar	-
Yumai17		Henan	China_Cultivar	-
Yumai18		Henan	China_Cultivar	+
Yumai34		Henan	China_Cultivar	-
Yumai62		Henan	China_Cultivar	+
Yumo35		Henan	China_Cultivar	+
Yumo57		Henan	China_Cultivar	+
Yunhan22-33		Shanxi	China_Cultivar	-
Yunmai53		Yunnan	China_Cultivar	+
Yunong416		Henan	China_Cultivar	-
Yunong949		Henan	China_Cultivar	-
Zaoyangmai		USA	China_Cultivar	-
Zhao08-29		Henan	China_Cultivar	+
ZhaoMin1006-08X3		Henan	China_Cultivar	-
Zhengmai005		Henan	China_Cultivar	-
Zhengmai0856		Henan	China_Cultivar	-
Zhengmai1066		Henan	China_Cultivar	-
Zhengmai336		Henan	China_Cultivar	+
Zhengmai366		Henan	China_Cultivar	-
Zhengmai7698		Henan	China_Cultivar	-
Zhengmai9405		Henan	China_Cultivar	-
Zhengmai98		Henan	China_Cultivar	-
Zhengnong17		Henan	China_Cultivar	-
Zhengyou7		Henan	China_Cultivar	-
Zhengyumai9987		Henan	China_Cultivar	-
Zhengzhou6903		Henan	China_Cultivar	-
Zhengzi8709-4-4		Henan	China_Cultivar	-
Zhenmai168		Jiangsu	China_Cultivar	-
Zhongmai175		Beijing	China_Cultivar	+
Zhoumai13		Henan	China_Cultivar	-
Zhoumai16		Henan	China_Cultivar	+
Zhoumai18		Henan	China_Cultivar	+
Zhoumai22		Henan	China_Cultivar	+
Zhoumai27		Henan	China_Cultivar	+
Zhoumai32		Henan	China_Cultivar	+
Zhouyuan9369		Shandong	China_Cultivar	-
a KU: The National Bioresource Project (NBRP) PI: National Small Grains Collection (NSGC) TRI: Genebank Gatersleben of Leibniz Institute of Plant Genetics and Crop Plant Research (IPK)
b Wheat material was tested using S-48 and S-326, and the presence of the TaCNL allele was determined if the product band could be amplified by both markers.

## Sheet: Table 9
Supplementary Table 9. Genetic diversity of TaCNL.
Sample	PIa	Origin, province or Country	Variety type	TaCNL allele
1881	PI 119341	TUR	USDA_Landrace	TaCNLZ39
Aleppo 32	PI 278547	SYR	USDA_Landrace	TaCNL-b
Arrowsmith		NE-USDA	USA_Cultivar	TaCNLZ39
Bainongaikang58		Henan	China_Cultivar	TaCNLZ39
Chuanmai28		Sichuan	China_Cultivar	TaCNLZ39
Harry		NE	USA_Cultivar	TaCNLZ39
Homara	PI 208895	IRQ	USDA_Landrace	TaCNL-b
IWA8604731	PI 628126	IRN	USDA_Landrace	TaCNLZ39
Jiaomai668		Henan	China_Cultivar	TaCNLZ39
Jimai22		Shandong	China_Cultivar	TaCNLZ39
Kēnóng9204		Hebei	China_Cultivar	TaCNLZ39
PNE 226-1	PI 478075	PAK	USDA_Landrace	TaCNLZ39
TJK04-379	PI 654202	TJK	USDA_Landrace	TaCNLZ39
Xinong979		Shaanxi	China_Cultivar	TaCNLZ39
Youzimai			China_Landrace	TaCNLZ39
a PI: National Small Grains Collection (NSGC)
